# Supplementary material for: Comparative genomics of Balto, a famous historic dog, captures lost diversity of 1920s sled dogs
Source: Science. Author manuscript; Available in PMC 2023 May 15. (PMC10184777; doi:10.1126/science.abn5887)
Supplement: supplementary tables 1-12 [file NIHMS1893725-supplement-supplementary_tables_1-12.xlsx]

## Sheet: Table S1
Table S1. Whole genome data with sample metadata and membership in analysis datasets.
SRA BioProject	SRA BioSample	Sample	Sex	Species	Group	Reported Population (metadata)	Inferred Population (PCA)	Broad-UMass Canid Variants Set	Representative in `Phylogenetic Analysis`	Representative in `Homozygosity Analysis`	Representative in `Population Variants Analysis`	Representative in `Population Frequency Analysis`
PRJNA786530	SAMN23691391	Balto	M	dog	working sled dog	Alaskan Sled Dog (1920s)		FALSE	Balto	Balto	Alaskan Sled Dog (1920s)	Alaskan Sled Dog (1920s)
PRJNA786530	SAMN23691392	AlaskanSledDog_Markle	F	dog	working sled dog	Alaskan Sled Dog (modern)		FALSE	Alaskan Sled Dog	Alaskan Sled Dog		Alaskan Sled Dog (modern)
PRJNA786530	SAMN23691393	AlaskanSledDog_Spot	M	dog	working sled dog	Alaskan Sled Dog (modern)		FALSE	Alaskan Sled Dog	Alaskan Sled Dog	Alaskan Sled Dog (modern)	Alaskan Sled Dog (modern)
PRJNA786530	SAMN23691394	AlaskanSledDog_Zorro	M	dog	working sled dog	Alaskan Sled Dog (modern)		FALSE	Alaskan Sled Dog	Alaskan Sled Dog		Alaskan Sled Dog (modern)
PRJNA608847	SAMN14210383	GreenlandSledDog1	NA	dog	working sled dog	Greenland Sled Dog		FALSE	Greenland Sled Dog	Greenland Sled Dog		Greenland Sled Dog
PRJNA608847	SAMN14210375	GreenlandSledDog2	NA	dog	working sled dog	Greenland Sled Dog		FALSE
PRJNA608847	SAMN14210374	GreenlandSledDog3	NA	dog	working sled dog	Greenland Sled Dog		FALSE	Greenland Sled Dog	Greenland Sled Dog		Greenland Sled Dog
PRJNA608847	SAMN14210382	GreenlandSledDog4	NA	dog	working sled dog	Greenland Sled Dog		FALSE
PRJNA608847	SAMN14210381	GreenlandSledDog5	NA	dog	working sled dog	Greenland Sled Dog		FALSE	Greenland Sled Dog	Greenland Sled Dog		Greenland Sled Dog
PRJNA608847	SAMN14210380	GreenlandSledDog6	NA	dog	working sled dog	Greenland Sled Dog		FALSE
PRJNA608847	SAMN14210379	GreenlandSledDog7	NA	dog	working sled dog	Greenland Sled Dog		FALSE	Greenland Sled Dog	Greenland Sled Dog	Greenland Sled Dog	Greenland Sled Dog
PRJNA608847	SAMN14210378	GreenlandSledDog8	NA	dog	working sled dog	Greenland Sled Dog		FALSE
PRJNA608847	SAMN14210377	GreenlandSledDog9	NA	dog	working sled dog	Greenland Sled Dog		FALSE	Greenland Sled Dog	Greenland Sled Dog		Greenland Sled Dog
PRJNA608847	SAMN14210376	GreenlandSledDog10	NA	dog	working sled dog	Greenland Sled Dog		FALSE
PRJNA288568	SAMN03801690	SiberianHusky01	F	dog	sled dog breed	Siberian Husky		TRUE	Siberian Husky	Siberian Husky	Siberian Husky	Siberian Husky
PRJEB10823	SAMEA3539249	SiberianHusky02	M	dog	sled dog breed	Siberian Husky		TRUE				Siberian Husky
PRJNA266585	SAMN03168389	SiberianHusky04	M	dog	sled dog breed	Siberian Husky		TRUE				Siberian Husky
PRJEB16012	SAMEA104091559	SY046	M	dog	sled dog breed	Siberian Husky		TRUE
PRJEB9590	SAMEA3449656	AlaskanHusky01	M	dog	sled dog breed	Alaskan Husky	Siberian Husky (likely)	TRUE	Likely Siberian Husky	Likely Siberian Husky
PRJEB9591	SAMEA3449657	AlaskanHusky02	M	dog	sled dog breed	Alaskan Husky	Siberian Husky (likely)	TRUE	Likely Siberian Husky	Likely Siberian Husky
PRJNA448733	SAMN08873188	MixedBreed07	F	dog	sled dog breed	mixed breed	Siberian Husky (mix)	TRUE	Siberian Husky Mix	Siberian Husky Mix
PRJNA448733	SAMN08872810	AlaskanMalamute01	F	dog	sled dog breed	Alaskan Malamute		TRUE	Alaskan Malamute	Alaskan Malamute		Alaskan Malamute
PRJNA266585	SAMN03168378	AlaskanMalamute02	F	dog	sled dog breed	Alaskan Malamute		TRUE	Alaskan Malamute			Alaskan Malamute
PRJNA208087	SAMN02194722	AfghanHound01	M	dog	breed dog	Afghan Hound		TRUE	Afghan Hound	Afghan Hound	Afghan Hound
PRJNA266585	SAMN03168377	AfghanHound04	M	dog	breed dog	Afghan Hound		TRUE
PRJNA263947	SAMN03580381	AiredaleTerrier01	M	dog	breed dog	Airedale Terrier		TRUE
PRJNA263947	SAMN03580390	AiredaleTerrier02	F	dog	breed dog	Airedale Terrier		TRUE	Airedale Terrier	Airedale Terrier	Airedale Terrier
PRJNA263947	SAMN04196850	AiredaleTerrier05	M	dog	breed dog	Airedale Terrier		TRUE
PRJEB16012	SAMEA4506896	TA001	M	dog	breed dog	Airedale Terrier		TRUE
PRJEB14840	SAMEA4346711	Bern_AlpineDachsbracke	M	dog	breed dog	Alpine Dachsbracke		TRUE	Alpine Dachsbracke	Alpine Dachsbracke	Alpine Dachsbracke
PRJNA448733	SAMN08872960	CockerSpanielAmerican01	F	dog	breed dog	American Cocker Spaniel		TRUE				American Cocker Spaniel
PRJNA448733	SAMN08872961	CockerSpanielAmerican02	M	dog	breed dog	American Cocker Spaniel		TRUE				American Cocker Spaniel
PRJNA448733	SAMN08872962	CockerSpanielAmerican03	M	dog	breed dog	American Cocker Spaniel		TRUE				American Cocker Spaniel
PRJNA448733	SAMN08872963	CockerSpanielAmerican04	F	dog	breed dog	American Cocker Spaniel		TRUE				American Cocker Spaniel
PRJNA448733	SAMN08872964	CockerSpanielAmerican05	F	dog	breed dog	American Cocker Spaniel		TRUE				American Cocker Spaniel
PRJNA448733	SAMN08872965	CockerSpanielAmerican06	M	dog	breed dog	American Cocker Spaniel		TRUE
PRJNA448733	SAMN08872813	AmericanHairlessTerrier01	F	dog	breed dog	American Hairless Terrier		TRUE
PRJNA263947	SAMN03323677	AustralianCattleDog01	F	dog	breed dog	Australian Cattle Dog		TRUE	Australian Cattle Dog	Australian Cattle Dog	Australian Cattle Dog
PRJEB13468	SAMEA3928139	AustralianCattleDog02	F	dog	breed dog	Australian Cattle Dog		TRUE
PRJEB16012	SAMEA4504820	AustralianCattleDog03	F	dog	breed dog	Australian Cattle Dog		TRUE
PRJEB16012	SAMEA4504840	AR001	M	dog	breed dog	Australian Terrier		TRUE	Australian Terrier	Australian Terrier
PRJNA263947	SAMN04196845	Basenji02	F	dog	breed dog	Basenji		TRUE
PRJNA263947	SAMN03580393	Basenji03	F	dog	breed dog	Basenji		TRUE
PRJNA263947	SAMN06159689	CFA.118003	M	dog	breed dog	Basenji		TRUE	Basenji	Basenji
PRJNA448733	SAMN08872826	Beagle01	M	dog	breed dog	Beagle		TRUE	Beagle	Beagle	Beagle
PRJNA176193	SAMN01737209	Beagle02	F	dog	breed dog	Beagle		TRUE
PRJEB5500	SAMEA2376414	Beagle03	F	dog	breed dog	Beagle		TRUE
PRJNA448733	SAMN08872829	Beagle04	F	dog	breed dog	Beagle		TRUE
PRJNA263947	SAMN06159681	CFA.117995	M	dog	breed dog	Beagle		TRUE
PRJEB13468	SAMEA3928140	BeardedCollie01	F	dog	breed dog	Bearded Collie		TRUE				Bearded Collie
PRJEB16012	SAMEA4505492	BeardedCollie02	M	dog	breed dog	Bearded Collie		TRUE	Bearded Collie	Bearded Collie	Bearded Collie	Bearded Collie
PRJEB16012	SAMEA4504824	BeardedCollie03	M	dog	breed dog	Bearded Collie		TRUE				Bearded Collie
PRJEB16012	SAMEA4505493	BeardedCollie04	F	dog	breed dog	Bearded Collie		TRUE				Bearded Collie
PRJEB16012	SAMEA4504827	BeardedCollie05	M	dog	breed dog	Bearded Collie		TRUE				Bearded Collie
PRJEB16012	SAMEA4505496	BeardedCollie06	M	dog	breed dog	Bearded Collie		TRUE
PRJEB16012	SAMEA4504832	BeardedCollie07	M	dog	breed dog	Bearded Collie		TRUE
PRJNA396033	SAMN11526776	Adult3	M	dog	breed dog	Belgian Malinois		TRUE
PRJNA396033	SAMN11526802	Adult4	M	dog	breed dog	Belgian Malinois		TRUE
PRJEB16012	SAMEA4504823	BelgianMalinois02	F	dog	breed dog	Belgian Malinois		TRUE
PRJEB16012	SAMEA4504826	BelgianMalinois03	F	dog	breed dog	Belgian Malinois		TRUE
PRJEB16012	SAMEA104032048	MA0163	F	dog	breed dog	Belgian Malinois		TRUE
PRJEB16012	SAMEA104125121	MA142	M	dog	breed dog	Belgian Malinois		TRUE	Belgian Malinois	Belgian Malinois
PRJNA288568	SAMN03801646	BelgianSheepdog01	F	dog	breed dog	Belgian Sheepdog		TRUE	Belgian Sheepdog	Belgian Sheepdog	Belgian Sheepdog	Belgian Sheepdog
PRJNA448733	SAMN08872843	BelgianSheepdog02	M	dog	breed dog	Belgian Sheepdog		TRUE				Belgian Sheepdog
PRJNA448733	SAMN08872844	BelgianSheepdog03	F	dog	breed dog	Belgian Sheepdog		TRUE				Belgian Sheepdog
PRJNA448733	SAMN08872845	BelgianSheepdog04	F	dog	breed dog	Belgian Sheepdog		TRUE				Belgian Sheepdog
PRJNA448733	SAMN08872846	BelgianSheepdog05	M	dog	breed dog	Belgian Sheepdog		TRUE				Belgian Sheepdog
PRJNA448733	SAMN08872847	BelgianSheepdog06	M	dog	breed dog	Belgian Sheepdog		TRUE
PRJNA448733	SAMN08872848	BelgianSheepdog07	F	dog	breed dog	Belgian Sheepdog		TRUE
PRJNA448733	SAMN08872849	BelgianTervuren01	F	dog	breed dog	Belgian Tervuren		TRUE				Belgian Tervuren
PRJNA448733	SAMN08872850	BelgianTervuren02	M	dog	breed dog	Belgian Tervuren		TRUE				Belgian Tervuren
PRJNA448733	SAMN08872851	BelgianTervuren03	F	dog	breed dog	Belgian Tervuren		TRUE				Belgian Tervuren
PRJNA448733	SAMN08872852	BelgianTervuren04	M	dog	breed dog	Belgian Tervuren		TRUE				Belgian Tervuren
PRJNA448733	SAMN08872853	BelgianTervuren05	F	dog	breed dog	Belgian Tervuren		TRUE				Belgian Tervuren
PRJNA448733	SAMN08872854	BelgianTervuren06	M	dog	breed dog	Belgian Tervuren		TRUE
PRJNA448733	SAMN08872855	BelgianTervuren07	F	dog	breed dog	Belgian Tervuren		TRUE
PRJNA448733	SAMN08872856	BelgianTervuren08	M	dog	breed dog	Belgian Tervuren		TRUE
PRJNA448733	SAMN08872857	BelgianTervuren09	M	dog	breed dog	Belgian Tervuren		TRUE
PRJNA448733	SAMN08872858	BelgianTervuren10	F	dog	breed dog	Belgian Tervuren		TRUE
PRJNA448733	SAMN08872859	BelgianTervuren11	F	dog	breed dog	Belgian Tervuren		TRUE	Belgian Tervuren	Belgian Tervuren	Belgian Tervuren
PRJEB16012	SAMEA4506887	BergerBlancSuisse01	M	dog	breed dog	Berger Blanc Suisse		TRUE
PRJNA263947	SAMN06159678	BergerPicard01	F	dog	breed dog	Berger Picard		TRUE
PRJNA263947	SAMN03580405	BergerPicard02_B	F	dog	breed dog	Berger Picard		TRUE
PRJNA263947	SAMN04196849	BergerPicard03_B	F	dog	breed dog	Berger Picard		TRUE
PRJNA263947	SAMN04196860	CFA.109670	M	dog	breed dog	Berger Picard		TRUE
PRJNA288568	SAMN03801648	BerneseMountainDog01	F	dog	breed dog	Bernese Mountain Dog		TRUE				Bernese Mountain Dog
PRJNA448733	SAMN08872866	BerneseMountainDog02	F	dog	breed dog	Bernese Mountain Dog		TRUE	Bernese Mountain Dog	Bernese Mountain Dog	Bernese Mountain Dog	Bernese Mountain Dog
PRJNA448733	SAMN08872868	BerneseMountainDog04	M	dog	breed dog	Bernese Mountain Dog		TRUE				Bernese Mountain Dog
PRJNA448733	SAMN08872875	BerneseMountainDog11	M	dog	breed dog	Bernese Mountain Dog		TRUE				Bernese Mountain Dog
PRJNA448733	SAMN08872876	BerneseMountainDog12	F	dog	breed dog	Bernese Mountain Dog		TRUE				Bernese Mountain Dog
PRJNA448733	SAMN08872878	BerneseMountainDog14	F	dog	breed dog	Bernese Mountain Dog		TRUE
PRJNA448733	SAMN08872880	BerneseMountainDog16	F	dog	breed dog	Bernese Mountain Dog		TRUE
PRJNA448733	SAMN08872882	BerneseMountainDog18	F	dog	breed dog	Bernese Mountain Dog		TRUE
PRJNA263947	SAMN04196853	Coonhound01	F	dog	breed dog	Black and Tan Coonhound		TRUE	Black and Tan Coonhound	Black and Tan Coonhound	Black and Tan Coonhound
PRJNA263947	SAMN03323668	BlackRussianTerrier01	F	dog	breed dog	Black Russian Terrier		TRUE	Black Russian Terrier	Black Russian Terrier	Black Russian Terrier
PRJNA288568	SAMN03801649	Bloodhound01	F	dog	breed dog	Bloodhound		TRUE	Bloodhound	Bloodhound	Bloodhound
PRJNA188158	SAMN01908107	BorderCollie01	F	dog	breed dog	Border Collie		TRUE				Border Collie
PRJNA288568	SAMN03801650	BorderCollie02	M	dog	breed dog	Border Collie		TRUE				Border Collie
PRJNA288568	SAMN03801651	BorderCollie03	M	dog	breed dog	Border Collie		TRUE				Border Collie
PRJEB16012	SAMEA4504821	BorderCollie07	F	dog	breed dog	Border Collie		TRUE				Border Collie
PRJEB12337	SAMEA3724571	BorderCollie08	F	dog	breed dog	Border Collie		TRUE	Border Collie	Border Collie	Border Collie	Border Collie
PRJNA319610	SAMN04908310	Helsinki_BC1028	M	dog	breed dog	Border Collie		TRUE
PRJNA319610	SAMN04908311	Helsinki_BC1029	F	dog	breed dog	Border Collie		TRUE
PRJNA319610	SAMN04908307	Helsinki_BC222	M	dog	breed dog	Border Collie		TRUE
PRJNA319610	SAMN04908308	Helsinki_BC387	M	dog	breed dog	Border Collie		TRUE
PRJNA319610	SAMN04908309	Helsinki_BC578	M	dog	breed dog	Border Collie		TRUE
PRJNA263947	SAMN03580407	BorderTerrier01	F	dog	breed dog	Border Terrier		TRUE
PRJNA263947	SAMN04196855	BorderTerrier02_B	F	dog	breed dog	Border Terrier		TRUE
PRJNA263947	SAMN04196856	BorderTerrier03_B	M	dog	breed dog	Border Terrier		TRUE
PRJNA263947	SAMN06159673	CFA.107838	M	dog	breed dog	Border Terrier		TRUE
PRJNA448733	SAMN08872905	Borzoi01	F	dog	breed dog	Borzoi		TRUE	Borzoi	Borzoi	Borzoi
PRJNA448733	SAMN08872906	BostonTerrier01	F	dog	breed dog	Boston Terrier		TRUE	Boston Terrier	Boston Terrier	Boston Terrier
PRJNA448733	SAMN08872908	BouvierDesFlandres01	F	dog	breed dog	Bouvier des Flandres		TRUE	Bouvier des Flandres	Bouvier des Flandres	Bouvier des Flandres
PRJNA263947	SAMN06159671	BouvierDesFlandres02	M	dog	breed dog	Bouvier des Flandres		TRUE
PRJNA448733	SAMN08872909	CFA.107836	M	dog	breed dog	Bouvier des Flandres		TRUE
PRJNA255370	SAMN02921305	Boxer01	F	dog	breed dog	Boxer		TRUE	Boxer	Boxer	Boxer
PRJNA448733	SAMN08872913	BullTerrier01	F	dog	breed dog	Bull Terrier		TRUE				Bull Terrier
PRJNA448733	SAMN08872914	BullTerrier02	M	dog	breed dog	Bull Terrier		TRUE				Bull Terrier
PRJNA448733	SAMN08872915	BullTerrier03	M	dog	breed dog	Bull Terrier		TRUE				Bull Terrier
PRJNA448733	SAMN08872916	BullTerrier04	M	dog	breed dog	Bull Terrier		TRUE				Bull Terrier
PRJNA448733	SAMN08872917	BullTerrier05	M	dog	breed dog	Bull Terrier		TRUE				Bull Terrier
PRJNA448733	SAMN08872918	BullTerrier06	F	dog	breed dog	Bull Terrier		TRUE	Bull Terrier	Bull Terrier	Bull Terrier
PRJEB16012	SAMEA4506897	BT007	M	dog	breed dog	Bull Terrier (Miniature)		TRUE
PRJEB16012	SAMEA103949042	BU002	M	dog	breed dog	Bullmastiff		TRUE	Bullmastiff
PRJNA263947	SAMN04196864	CaneCorso01_B	F	dog	breed dog	Cane Corso		TRUE
PRJNA448733	SAMN08872926	CarolinaDog01	F	dog	breed dog	Carolina Dog		TRUE	Carolina Dog	Carolina Dog	Carolina Dog
PRJNA263947	SAMN06159679	CFA.109671	M	dog	breed dog	Chesapeake Bay Retriever		TRUE
PRJNA288568	SAMN03801656	Chihuahua01	F	dog	breed dog	Chihuahua		TRUE	Chihuahua	Chihuahua	Chihuahua
PRJNA266585	SAMN03168379	Chihuahua03	M	dog	breed dog	Chihuahua		TRUE
PRJEB13139	SAMEA3905753	Chihuahua05	M	dog	breed dog	Chihuahua		TRUE
PRJNA261736	SAMN03075611	ChineseCrested01	M	dog	breed dog	Chinese Crested		TRUE	Chinese Crested	Chinese Crested	Chinese Crested
PRJNA255370	SAMN02921308	ChineseCrested05	M	dog	breed dog	Chinese Crested		TRUE
PRJNA263947	SAMN03580382	Chinook01	F	dog	breed dog	Chinook		TRUE	Chinook
PRJNA288568	SAMN03801658	ChowChow02	F	dog	breed dog	Chow Chow		TRUE	Chow Chow	Chow Chow	Chow Chow
PRJNA288568	SAMN03801659	ClumberSpaniel01	M	dog	breed dog	Clumber Spaniel		TRUE
PRJNA263947	SAMN06159670	CFA.107835	M	dog	breed dog	Dachshund		TRUE	Dachshund	Dachshund
PRJNA263947	SAMN06159676	CFA.109668	M	dog	breed dog	Dachshund		TRUE
PRJEB7736	SAMEA3121338	Dachshund01	M	dog	breed dog	Dachshund		TRUE
PRJEB16012	SAMEA104091567	DH0117	M	dog	breed dog	Dachshund		TRUE
PRJEB16012	SAMEA104125117	DH126	F	dog	breed dog	Dachshund		TRUE
PRJNA360671	SAMN06214558	DAL162K1	M	dog	breed dog	Dalmatian		TRUE
PRJNA448733	SAMN08872976	Dalmatian01	F	dog	breed dog	Dalmatian		TRUE
PRJEB16012	SAMEA4505489	DO242	F	dog	breed dog	Doberman Pinscher		TRUE	Doberman Pinscher	Doberman Pinscher
PRJNA288568	SAMN03801662	Doberman01	F	dog	breed dog	Doberman Pinscher		TRUE
PRJNA263947	SAMN03580409	Doberman02	M	dog	breed dog	Doberman Pinscher		TRUE
PRJNA266585	SAMN03168390	EastSiberianLaika01	F	dog	breed dog	East Siberian Laika		TRUE	East Siberian Laika
PRJEB16012	SAMEA4506890	Elo01	M	dog	breed dog	Elo		TRUE	Elo	Elo	Elo
PRJNA288568	SAMN03801654	Bulldog01	F	dog	breed dog	English Bulldog		TRUE	English Bulldog	English Bulldog	English Bulldog
PRJEB2162	SAMEA1521941	CockerSpanielEnglish01	M	dog	breed dog	English Cocker Spaniel		TRUE
PRJNA263947	SAMN03323673	CockerSpanielEnglish03	F	dog	breed dog	English Cocker Spaniel		TRUE
SRP108905	SRR5664965	CockerSpanielEnglish05	F	dog	breed dog	English Cocker Spaniel		TRUE
PRJEB16012	SAMEA4506900	CP003	M	dog	breed dog	English Cocker Spaniel		TRUE
PRJNA263947	SAMN06159667	CFA.105990	F	dog	breed dog	English Setter		TRUE
PRJNA263947	SAMN06159682	CFA.117996	M	dog	breed dog	English Setter		TRUE
PRJNA263947	SAMN04196858	EnglishSetter01_B	M	dog	breed dog	English Setter		TRUE
PRJNA263947	SAMN03580391	EnglishSpringerSpaniel01	M	dog	breed dog	English Springer Spaniel		TRUE	English Springer Spaniel	English Springer Spaniel	English Springer Spaniel
PRJNA263947	SAMN04196857	EnglishSpringerSpaniel03_B	M	dog	breed dog	English Springer Spaniel		TRUE
PRJNA683923	SAMN17045980	ENTB000010	M	dog	breed dog	Entlebucher Mountain Dog		TRUE
PRJNA683923	SAMN17045981	ENTB000011	M	dog	breed dog	Entlebucher Mountain Dog		TRUE
PRJNA683923	SAMN17045982	ENTB000012	M	dog	breed dog	Entlebucher Mountain Dog		TRUE
PRJNA683923	SAMN17045983	ENTB000013	F	dog	breed dog	Entlebucher Mountain Dog		TRUE
PRJNA683923	SAMN17045984	ENTB000014	F	dog	breed dog	Entlebucher Mountain Dog		TRUE
PRJEB16012	SAMEA4504828	EntlebucherSennenhund01	M	dog	breed dog	Entlebucher Mountain Dog		TRUE
PRJEB16012	SAMEA4505497	EntlebucherSennenhund02	M	dog	breed dog	Entlebucher Mountain Dog		TRUE
PRJEB16012	SAMEA4504829	EntlebucherSennenhund03	M	dog	breed dog	Entlebucher Mountain Dog		TRUE
PRJEB16012	SAMEA4505498	EntlebucherSennenhund04	M	dog	breed dog	Entlebucher Mountain Dog		TRUE
PRJEB16012	SAMEA4504830	EntlebucherSennenhund05	M	dog	breed dog	Entlebucher Mountain Dog		TRUE
PRJEB16012	SAMEA4505499	EntlebucherSennenhund06	M	dog	breed dog	Entlebucher Mountain Dog		TRUE
PRJEB16012	SAMEA4505500	EntlebucherSennenhund07	M	dog	breed dog	Entlebucher Mountain Dog		TRUE
PRJEB16012	SAMEA4505501	EntlebucherSennenhund08	M	dog	breed dog	Entlebucher Mountain Dog		TRUE	Entlebucher Mountain Dog	Entlebucher Mountain Dog	Entlebucher Mountain Dog
PRJEB6079	SAMEA2446720	Eurasier01	F	dog	breed dog	Eurasier		TRUE
PRJEB16012	SAMEA4506889	Eurasier02	M	dog	breed dog	Eurasier		TRUE
PRJNA263947	SAMN06159668	CFA.107833	M	dog	breed dog	Field Spaniel		TRUE
PRJNA266585	SAMN03168391	FinnishLapphund01	M	dog	breed dog	Finnish Lapphund		TRUE	Finnish Lapphund
PRJNA288568	SAMN03801666	FlatcoatedRetriever01	F	dog	breed dog	Flat-Coated Retriever		TRUE
PRJNA288568	SAMN03801667	FlatcoatedRetriever02	F	dog	breed dog	Flat-Coated Retriever		TRUE
PRJNA448733	SAMN08873011	FlatcoatedRetriever03	F	dog	breed dog	Flat-Coated Retriever		TRUE
PRJNA448733	SAMN08873012	FonniDog01	F	dog	breed dog	Fonni's Dog		TRUE
PRJEB16012	SAMEA4504835	FB065	M	dog	breed dog	French Bulldog		TRUE
PRJEB13468	SAMEA3928146	FrenchBulldog01	M	dog	breed dog	French Bulldog		TRUE	French Bulldog	French Bulldog	French Bulldog
PRJEB16012	SAMEA104125120	JT007	M	dog	breed dog	German Hunting Terrier		TRUE
PRJEB16012	SAMEA4506895	DS043	F	dog	breed dog	German Shepherd Dog		TRUE	German Shepherd Dog	German Shepherd Dog
PRJEB16012	SAMEA72802168	DS051	F	dog	breed dog	German Shepherd Dog		TRUE
PRJEB16012	SAMEA72802918	DS053	M	dog	breed dog	German Shepherd Dog		TRUE
PRJNA233638	SAMN02585201	GermanShepherd02	F	dog	breed dog	German Shepherd Dog		TRUE				German Shepherd Dog
PRJNA233638	SAMN02585202	GermanShepherd03	M	dog	breed dog	German Shepherd Dog		TRUE				German Shepherd Dog
PRJNA233638	SAMN02585203	GermanShepherd04	F	dog	breed dog	German Shepherd Dog		TRUE				German Shepherd Dog
PRJNA233638	SAMN02585204	GermanShepherd05	F	dog	breed dog	German Shepherd Dog		TRUE				German Shepherd Dog
PRJNA233638	SAMN02585205	GermanShepherd06	F	dog	breed dog	German Shepherd Dog		TRUE				German Shepherd Dog
PRJNA233638	SAMN02585206	GermanShepherd07	M	dog	breed dog	German Shepherd Dog		TRUE
PRJNA233638	SAMN02585207	GermanShepherd08	M	dog	breed dog	German Shepherd Dog		TRUE
PRJNA233638	SAMN02585208	GermanShepherd09	M	dog	breed dog	German Shepherd Dog		TRUE
PRJNA233638	SAMN02585209	GermanShepherd10	M	dog	breed dog	German Shepherd Dog		TRUE
PRJNA233638	SAMN02585210	GermanShepherd11	M	dog	breed dog	German Shepherd Dog		TRUE
PRJNA263947	SAMN03580392	GermanShepherd12	M	dog	breed dog	German Shepherd Dog		TRUE	German Shepherd Dog	German Shepherd Dog	German Shepherd Dog
PRJEB13468	SAMEA3928144	GermanWirehairedPointer01	F	dog	breed dog	German Wirehaired Pointer		TRUE	German Wirehaired Pointer	German Wirehaired Pointer	German Wirehaired Pointer
PRJNA263947	SAMN03323669	GoldenRetriever10	F	dog	breed dog	Golden Retriever		TRUE
PRJNA263947	SAMN03580402	GoldenRetriever12	M	dog	breed dog	Golden Retriever		TRUE
PRJNA263947	SAMN04196854	GoldenRetriever13_B	M	dog	breed dog	Golden Retriever		TRUE
PRJNA448733	SAMN08873033	140447_S11	M	dog	breed dog	Golden Retriever		TRUE
PRJNA448733	SAMN08873034	164612_S9	M	dog	breed dog	Golden Retriever		TRUE
PRJNA448733	SAMN08873035	172384_S14	F	dog	breed dog	Golden Retriever		TRUE
PRJNA448733	SAMN08873036	173006_S10	F	dog	breed dog	Golden Retriever		TRUE
PRJNA448733	SAMN08873037	175885_S12	F	dog	breed dog	Golden Retriever		TRUE
PRJNA448733	SAMN08873038	91072_S13	F	dog	breed dog	Golden Retriever		TRUE
PRJEB16012	SAMEA104016307	GR0892	M	dog	breed dog	Golden Retriever		TRUE
PRJNA683923	SAMN17045986	9451	F	dog	breed dog	Golden Retriever		TRUE
PRJNA683923	SAMN17045987	12233	M	dog	breed dog	Golden Retriever		TRUE
PRJNA683923	SAMN17045988	12507	F	dog	breed dog	Golden Retriever		TRUE
PRJNA683923	SAMN17045989	14914	F	dog	breed dog	Golden Retriever		TRUE
PRJNA683923	SAMN17045991	15879	M	dog	breed dog	Golden Retriever		TRUE
PRJNA683923	SAMN17045992	16275	F	dog	breed dog	Golden Retriever		TRUE
PRJNA683923	SAMN17045993	43922	M	dog	breed dog	Golden Retriever		TRUE
PRJNA683923	SAMN17045994	1_Ringo	M	dog	breed dog	Golden Retriever		TRUE
PRJNA683923	SAMN17045996	3_Peso	M	dog	breed dog	Golden Retriever		TRUE
PRJNA683923	SAMN17045997	GR_12340_OSA	M	dog	breed dog	Golden Retriever		TRUE
PRJNA683923	SAMN17045998	GR_12341_OSA	M	dog	breed dog	Golden Retriever		TRUE
PRJNA683923	SAMN17046003	GR_199_142_BLSA	F	dog	breed dog	Golden Retriever		TRUE
PRJNA683923	SAMN17045999	GR_199_8_TLSA	F	dog	breed dog	Golden Retriever		TRUE
PRJNA683923	SAMN17046004	GR_199_94_TLSA	M	dog	breed dog	Golden Retriever		TRUE
PRJNA683923	SAMN17046000	GR_3691_OSA	F	dog	breed dog	Golden Retriever		TRUE
PRJNA683923	SAMN17046001	GR_382523_BLSA	F	dog	breed dog	Golden Retriever		TRUE
PRJNA683923	SAMN17046002	GR_393049_BLSA	M	dog	breed dog	Golden Retriever		TRUE
PRJNA288568	SAMN03801668	GoldenRetriever01	M	dog	breed dog	Golden Retriever		TRUE
PRJNA247491	SAMN03067891	MB140_Normal	M	dog	breed dog	Golden Retriever		TRUE
PRJNA247491	SAMN03067895	MB2A11_Normal	M	dog	breed dog	Golden Retriever		TRUE
PRJNA247491	SAMN03067893	MB2C13_Normal	M	dog	breed dog	Golden Retriever		TRUE
PRJNA247491	SAMN03067878	NEWMET_Normal	M	dog	breed dog	Golden Retriever		TRUE
PRJNA247491	SAMN03275923	2135	M	dog	breed dog	Golden Retriever		TRUE
PRJNA247491	SAMN03275922	31364	M	dog	breed dog	Golden Retriever		TRUE
PRJNA247491	SAMN03275921	11264	F	dog	breed dog	Golden Retriever		TRUE
PRJNA247491	SAMN03275924	14940	F	dog	breed dog	Golden Retriever		TRUE
PRJNA263947	SAMN06159680	CFA.109672	F	dog	breed dog	Gordon Setter		TRUE
PRJNA263947	SAMN04196859	GordonSetter01_B	F	dog	breed dog	Gordon Setter		TRUE
PRJNA263947	SAMN06159672	CFA.107837	M	dog	breed dog	Great Dane		TRUE
PRJNA263947	SAMN06159683	CFA.117997	F	dog	breed dog	Great Dane		TRUE
PRJNA288568	SAMN03801669	GreatDane01	F	dog	breed dog	Great Dane		TRUE	Great Dane	Great Dane	Great Dane
PRJNA318403	SAMN04851098	GreatDane02	F	dog	breed dog	Great Dane		TRUE
PRJNA288568	SAMN03801670	GreatPyrenees01	M	dog	breed dog	Great Pyrenees		TRUE
PRJNA263947	SAMN06159674	CFA.107841	M	dog	breed dog	Greater Swiss Mountain Dog		TRUE
PRJNA448733	SAMN08873062	GreaterSwissMountainDog01	M	dog	breed dog	Greater Swiss Mountain Dog		TRUE	Greater Swiss Mountain Dog	Greater Swiss Mountain Dog	Greater Swiss Mountain Dog
PRJNA266585	SAMN03168381	GreenlandDog01	F	dog	breed dog	Greenland Dog		TRUE	Greenland Dog
PRJNA288568	SAMN03801671	Greyhound01	F	dog	breed dog	Greyhound		TRUE	Greyhound
PRJEB16012	SAMEA104125118	GY432	F	dog	breed dog	Greyhound		TRUE
PRJNA683923	SAMN17046005	15012	F	dog	breed dog	Greyhound		TRUE
PRJNA683923	SAMN17046006	15215	F	dog	breed dog	Greyhound		TRUE
PRJNA683923	SAMN17046007	33204	M	dog	breed dog	Greyhound		TRUE
PRJNA683923	SAMN17046008	33214	F	dog	breed dog	Greyhound		TRUE
PRJNA247491	SAMN03067872	26436N	M	dog	breed dog	Greyhound		TRUE
PRJNA247491	SAMN03067873	26458N_2	M	dog	breed dog	Greyhound		TRUE
PRJNA247491	SAMN03067882	29147N	M	dog	breed dog	Greyhound		TRUE
PRJNA247491	SAMN03068229	34710N	F	dog	breed dog	Greyhound		TRUE
PRJNA247491	SAMN03067874	393483.BN	M	dog	breed dog	Greyhound		TRUE
PRJNA247491	SAMN03067890	408985.MN	F	dog	breed dog	Greyhound		TRUE
PRJNA247491	SAMN03068228	89974_AKC5_1	F	dog	breed dog	Greyhound		TRUE
PRJNA683923	SAMN17046009	COMSTOCK27	F	dog	breed dog	Greyhound		TRUE
PRJNA683923	SAMN17046010	COMSTOCK532	F	dog	breed dog	Greyhound		TRUE
PRJEB16012	SAMEA104105252	GS104	F	dog	breed dog	Grossspitz		TRUE
PRJEB16012	SAMEA103135918	Heideterrier01	F	dog	breed dog	Heideterrier		TRUE
PRJEB16012	SAMEA4506894	HW1706	F	dog	breed dog	Hovawart		TRUE
PRJNA448733	SAMN08873112	IrishSetter01	F	dog	breed dog	Irish Setter		TRUE
PRJNA263947	SAMN06159684	CFA.117998	M	dog	breed dog	Irish Terrier		TRUE
PRJEB13468	SAMEA3928141	IrishTerrier01	M	dog	breed dog	Irish Terrier		TRUE
PRJNA448733	SAMN08873115	IrishWaterSpaniel01	F	dog	breed dog	Irish Water Spaniel		TRUE
PRJNA448733	SAMN08873116	IrishWaterSpaniel02	M	dog	breed dog	Irish Water Spaniel		TRUE
PRJNA448733	SAMN08873117	IrishWaterSpaniel03	F	dog	breed dog	Irish Water Spaniel		TRUE
PRJNA288568	SAMN03801672	IrishWolfhound01	F	dog	breed dog	Irish Wolfhound		TRUE	Irish Wolfhound	Irish Wolfhound	Irish Wolfhound
PRJNA683923	SAMN17046011	IW_05_47_A	F	dog	breed dog	Irish Wolfhound		TRUE
PRJNA683923	SAMN17046012	IW_10_7_295_A	F	dog	breed dog	Irish Wolfhound		TRUE
PRJNA683923	SAMN17046013	IW_10_7_66_A	F	dog	breed dog	Irish Wolfhound		TRUE
PRJNA683923	SAMN17046014	IW_3543_A	F	dog	breed dog	Irish Wolfhound		TRUE
PRJNA683923	SAMN17046015	IW_46941_A	F	dog	breed dog	Irish Wolfhound		TRUE
PRJNA683923	SAMN17046016	IW_OS_19_A	M	dog	breed dog	Irish Wolfhound		TRUE
PRJNA288568	SAMN03801673	ItalianGreyhound01	M	dog	breed dog	Italian Greyhound		TRUE
PRJNA448733	SAMN03801674	ItalianGreyhound02	F	dog	breed dog	Italian Greyhound		TRUE	Italian Greyhound	Italian Greyhound	Italian Greyhound
PRJNA263947	SAMN03580384	JackRussellTerrier02	M	dog	breed dog	Jack Russell Terrier		TRUE
PRJNA263947	SAMN03580400	JackRussellTerrier03	F	dog	breed dog	Jack Russell Terrier		TRUE	Jack Russell Terrier	Jack Russell Terrier	Jack Russell Terrier
PRJNA263947	SAMN03580404	JackRussellTerrier04	F	dog	breed dog	Jack Russell Terrier		TRUE
PRJNA263947	SAMN04196852	JackRussellTerrier05	M	dog	breed dog	Jack Russell Terrier		TRUE
PRJNA266585	SAMN03168383	Jamthund01	M	dog	breed dog	Jamthund		TRUE	Jamthund	Jamthund	Jamthund
PRJDB2266	SAMD00009664	Jindo01	M	dog	breed dog	Jindo		TRUE	Jindo	Jindo
PRJNA448733	SAMN08873128	Keeshond01	F	dog	breed dog	Keeshond		TRUE	Keeshond	Keeshond	Keeshond
PRJNA263947	SAMN03580387	KerryBlueTerrier02	F	dog	breed dog	Kerry Blue Terrier		TRUE
PRJNA448733	SAMN08873130	Komondor01	M	dog	breed dog	Komondor		TRUE	Komondor	Komondor	Komondor
PRJEB6076	SAMEA2446055	Kromfohrlander01	M	dog	breed dog	Kromfohrlander		TRUE
PRJNA448733	SAMN08873141	149323_S6	F	dog	breed dog	Labrador Retriever		TRUE
PRJNA448733	SAMN08873142	152721_S5	F	dog	breed dog	Labrador Retriever		TRUE
PRJNA448733	SAMN08873143	160822_S4	F	dog	breed dog	Labrador Retriever		TRUE
PRJNA448733	SAMN08873144	172281_S2	M	dog	breed dog	Labrador Retriever		TRUE
PRJNA448733	SAMN08873145	172724_S8	M	dog	breed dog	Labrador Retriever		TRUE
PRJNA448733	SAMN08873146	173486_S3	M	dog	breed dog	Labrador Retriever		TRUE
PRJNA448733	SAMN08873148	91317_S7	M	dog	breed dog	Labrador Retriever		TRUE
PRJNA263947	SAMN06159685	CFA.117999	M	dog	breed dog	Labrador Retriever		TRUE
PRJEB16012	SAMEA104091568	LA2443	M	dog	breed dog	Labrador Retriever		TRUE
PRJEB5874	SAMEA2417015	LabradorRetriever01	M	dog	breed dog	Labrador Retriever		TRUE	Labrador Retriever	Labrador Retriever	Labrador Retriever	Labrador Retriever
PRJEB5875	SAMEA2417016	LabradorRetriever02	M	dog	breed dog	Labrador Retriever		TRUE				Labrador Retriever
PRJNA288568	SAMN03801675	LabradorRetriever04	F	dog	breed dog	Labrador Retriever		TRUE				Labrador Retriever
PRJNA263947	SAMN04196848	LabradorRetriever05	M	dog	breed dog	Labrador Retriever		TRUE				Labrador Retriever
PRJNA448733	SAMN08873155	LabradorRetriever06	M	dog	breed dog	Labrador Retriever		TRUE				Labrador Retriever
PRJNA263947	SAMN03580399	LabradorRetriever07	F	dog	breed dog	Labrador Retriever		TRUE
PRJEB16012	SAMEA4504834	LabradorRetriever08	M	dog	breed dog	Labrador Retriever		TRUE
PRJNA263947	SAMN04196862	LabradorRetriever10_B	F	dog	breed dog	Labrador Retriever		TRUE
PRJNA263947	SAMN04196865	LabradorRetriever12	M	dog	breed dog	Labrador Retriever		TRUE
PRJNA448733	SAMN08873139	LabradorRetriever13	F	dog	breed dog	Labrador Retriever		TRUE
PRJNA448733	SAMN08873160	LR04989	M	dog	breed dog	Labrador Retriever		TRUE
PRJNA683923	SAMN17046017	4_Sambuca	M	dog	breed dog	Labrador Retriever		TRUE
PRJNA683923	SAMN17046018	5_Jett	M	dog	breed dog	Labrador Retriever		TRUE
PRJNA683923	SAMN17046019	6_Forrest	M	dog	breed dog	Labrador Retriever		TRUE
PRJNA396033	SAMN07419816	Adult2	M	dog	breed dog	Labrador Retriever		TRUE
PRJNA683923	SAMN17046020	LAB_153818_1	M	dog	breed dog	Labrador Retriever		TRUE
PRJNA683923	SAMN17046021	LAB_153823_1	F	dog	breed dog	Labrador Retriever		TRUE
PRJNA683923	SAMN17046022	LAB_153829_1	F	dog	breed dog	Labrador Retriever		TRUE
PRJNA683923	SAMN17046023	LAB_162226_1	F	dog	breed dog	Labrador Retriever		TRUE
PRJNA683923	SAMN17046024	LAB_162347_1	F	dog	breed dog	Labrador Retriever		TRUE
PRJNA683923	SAMN17046025	LAB_166518_1	F	dog	breed dog	Labrador Retriever		TRUE
PRJNA683923	SAMN17046026	LAB_3704_1	F	dog	breed dog	Labrador Retriever		TRUE
PRJEB16012	SAMEA4505491	LagottoRomagnolo02	M	dog	breed dog	Lagotto Romagnolo		TRUE
PRJEB16012	SAMEA4505494	LagottoRomagnolo03	F	dog	breed dog	Lagotto Romagnolo		TRUE
PRJEB16012	SAMEA4504833	LagottoRomagnolo04	M	dog	breed dog	Lagotto Romagnolo		TRUE
PRJEB16012	SAMEA4509490	LR1030	M	dog	breed dog	Lagotto Romagnolo		TRUE
PRJEB7734	SAMEA3121328	Landseer01	M	dog	breed dog	Landseer		TRUE	Landseer
PRJNA266585	SAMN03168384	LapponianHerder01	M	dog	breed dog	Lapponian Herder		TRUE	Lapponian Herder
PRJEB16012	SAMEA4848665	LB0013	M	dog	breed dog	Leonberger		TRUE
PRJEB16012	SAMEA4848666	LB0139	M	dog	breed dog	Leonberger		TRUE
PRJEB16012	SAMEA4848676	LB0197	M	dog	breed dog	Leonberger		TRUE
PRJEB16012	SAMEA4848668	LB0268	M	dog	breed dog	Leonberger		TRUE
PRJEB16012	SAMEA4848669	LB0304	M	dog	breed dog	Leonberger		TRUE
PRJEB16012	SAMEA4848670	LB0305	M	dog	breed dog	Leonberger		TRUE
PRJEB16012	SAMEA4848671	LB0339	M	dog	breed dog	Leonberger		TRUE
PRJEB16012	SAMEA4848672	LB0418	F	dog	breed dog	Leonberger		TRUE
PRJEB16012	SAMEA4848673	LB0482	M	dog	breed dog	Leonberger		TRUE
PRJEB16012	SAMEA4848674	LB0683	M	dog	breed dog	Leonberger		TRUE
PRJEB16012	SAMEA47266168	LB111	F	dog	breed dog	Leonberger		TRUE
PRJEB16012	SAMEA104656180	LB1848	F	dog	breed dog	Leonberger		TRUE
PRJEB16012	SAMEA103935360	LB1919	F	dog	breed dog	Leonberger		TRUE
PRJEB16012	SAMEA4848675	LB1961	M	dog	breed dog	Leonberger		TRUE
PRJEB16012	SAMEA4867936	LB214	M	dog	breed dog	Leonberger		TRUE
PRJEB16012	SAMEA4848684	LB3506	M	dog	breed dog	Leonberger		TRUE
PRJEB16012	SAMEA4848685	LB3601	M	dog	breed dog	Leonberger		TRUE
PRJEB16012	SAMEA4848686	LB3659	M	dog	breed dog	Leonberger		TRUE
PRJEB16012	SAMEA4848688	LB3906	M	dog	breed dog	Leonberger		TRUE
PRJEB16012	SAMEA4848689	LB4183	F	dog	breed dog	Leonberger		TRUE
PRJEB16012	SAMEA4848677	LE0051	M	dog	breed dog	Leonberger		TRUE
PRJEB16012	SAMEA4848678	LE0237	M	dog	breed dog	Leonberger		TRUE
PRJEB16012	SAMEA4848679	LE0269	M	dog	breed dog	Leonberger		TRUE
PRJNA683923	SAMN17046027	LE_0048_control	F	dog	breed dog	Leonberger		TRUE
PRJNA683923	SAMN17046028	LE_0096_HSA	M	dog	breed dog	Leonberger		TRUE
PRJNA683923	SAMN17046029	LE_0116_HSA	M	dog	breed dog	Leonberger		TRUE
PRJNA683923	SAMN17046030	LE_0316_control	F	dog	breed dog	Leonberger		TRUE
PRJNA683923	SAMN17046031	LE_0454_HSA	F	dog	breed dog	Leonberger		TRUE
PRJNA683923	SAMN17046032	LE_0734_OSA	F	dog	breed dog	Leonberger		TRUE
PRJNA683923	SAMN17046033	LE_0812_HSA	M	dog	breed dog	Leonberger		TRUE	Leonberger	Leonberger
PRJNA683923	SAMN17046034	LE_0823_OSA	M	dog	breed dog	Leonberger		TRUE
PRJNA683923	SAMN17046035	LE_1160_control	M	dog	breed dog	Leonberger		TRUE
PRJNA683923	SAMN17046036	LE_1306_control	M	dog	breed dog	Leonberger		TRUE
PRJNA683923	SAMN17046037	LE0493_1	F	dog	breed dog	Leonberger		TRUE
PRJEB16012	SAMEA4848680	LE0512	M	dog	breed dog	Leonberger		TRUE
PRJEB16012	SAMEA4848681	LE0738	M	dog	breed dog	Leonberger		TRUE
PRJEB16012	SAMEA4848682	LE1294	M	dog	breed dog	Leonberger		TRUE
PRJEB16012	SAMEA4848683	LE1301	M	dog	breed dog	Leonberger		TRUE
PRJNA263947	SAMN04196863	Lowchen01_B	M	dog	breed dog	Lowchen		TRUE	Lowchen	Lowchen	Lowchen
PRJNA288568	SAMN03801664	EnglishMastiff01	F	dog	breed dog	Mastiff (English)		TRUE	Mastiff (English)	Mastiff (English)	Mastiff (English)
PRJNA263947	SAMN03580412	EnglishMastiff02	M	dog	breed dog	Mastiff (English)		TRUE
PRJNA448733	SAMN08873174	BAN00024	M	dog	breed dog	Miniature Poodle		TRUE
PRJNA448733	SAMN08873175	MiniaturePoodle01	F	dog	breed dog	Miniature Poodle		TRUE
PRJNA448733	SAMN08873177	MS04593	F	dog	breed dog	Miniature Schnauzer		TRUE
PRJNA448733	SAMN08873190	NewGuineaSingingDog01	M	dog	breed dog	New Guinea Singing Dog		TRUE
PRJNA396033	SAMN11526829	Adult5	M	dog	breed dog	Newfoundland		TRUE
PRJNA266585	SAMN03168382	NorwegianElkhound01	M	dog	breed dog	Norwegian Elkhound		TRUE
PRJNA448733	SAMN08873199	NorwegianElkhound02	F	dog	breed dog	Norwegian Elkhound		TRUE	Norwegian Elkhound	Norwegian Elkhound
PRJNA186960	SAMN01893932	NorwegianLundehund01	M	dog	breed dog	Norwegian Lundehund		TRUE	Norwegian Lundehund
PRJNA309755	SAMN04440505	NorwegianLundehund02	F	dog	breed dog	Norwegian Lundehund		TRUE
PRJNA309755	SAMN04440506	NorwegianLundehund03	F	dog	breed dog	Norwegian Lundehund		TRUE
PRJEB16012	SAMEA104091553	NW062	F	dog	breed dog	Norwich Terrier		TRUE
PRJEB16012	SAMEA104091550	NW152	F	dog	breed dog	Norwich Terrier		TRUE
PRJEB16012	SAMEA104091551	NW206	F	dog	breed dog	Norwich Terrier		TRUE
PRJEB16012	SAMEA104091552	NW255	M	dog	breed dog	Norwich Terrier		TRUE
PRJNA263947	SAMN03323675	NovaScotiaDuckTollingRetriever01	M	dog	breed dog	Nova Scotia Duck Tolling Retriever		TRUE	Nova Scotia Duck Tolling Retriever	Nova Scotia Duck Tolling Retriever	Scotia Duck Tolling Retriever
PRJNA288568	SAMN03801676	Pekingese01	F	dog	breed dog	Pekingese		TRUE	Pekingese	Pekingese	Pekingese
PRJNA263947	SAMN03145702	PembrokeWelshCorgi01	M	dog	breed dog	Pembroke Welsh Corgi		TRUE
PRJNA263947	SAMN03145703	PembrokeWelshCorgi02	F	dog	breed dog	Pembroke Welsh Corgi		TRUE
PRJNA263947	SAMN03145704	PembrokeWelshCorgi03	F	dog	breed dog	Pembroke Welsh Corgi		TRUE
PRJNA266585	SAMN03168386	PeruvianHairless01	M	dog	breed dog	Peruvian Inca Orchid		TRUE
PRJEB11835	SAMEA3723573	PetitBassetGriffonVendeen01	M	dog	breed dog	Petit Basset Griffon Vendeen		TRUE
PRJNA288568	SAMN03801665	EnglishPointer01	M	dog	breed dog	Pointer (English)		TRUE	Pointer (English)
PRJNA263947	SAMN03580383	EnglishPointer02	F	dog	breed dog	Pointer (English)		TRUE
PRJEB16012	SAMEA4506892	Pomeranian01	M	dog	breed dog	Pomeranian		TRUE	Pomeranian	Pomeranian	Pomeranian
PRJEB16012	SAMEA4506891	PL116	F	dog	breed dog	Poodle		TRUE
PRJNA263947	SAMN03580388	PortuguesePodengo01	M	dog	breed dog	Portuguese Podengo		TRUE
PRJNA448733	SAMN08873219	PortugueseWaterDog01	F	dog	breed dog	Portuguese Water Dog		TRUE				Portuguese Water Dog
PRJNA448733	SAMN08873220	PortugueseWaterDog02	F	dog	breed dog	Portuguese Water Dog		TRUE				Portuguese Water Dog
PRJNA448733	SAMN08873221	PortugueseWaterDog03	F	dog	breed dog	Portuguese Water Dog		TRUE				Portuguese Water Dog
PRJNA448733	SAMN08873222	PortugueseWaterDog04	F	dog	breed dog	Portuguese Water Dog		TRUE				Portuguese Water Dog
PRJNA448733	SAMN08873223	PortugueseWaterDog05	M	dog	breed dog	Portuguese Water Dog		TRUE				Portuguese Water Dog
PRJNA448733	SAMN08873224	PortugueseWaterDog06	F	dog	breed dog	Portuguese Water Dog		TRUE
PRJNA448733	SAMN08873225	PortugueseWaterDog07	M	dog	breed dog	Portuguese Water Dog		TRUE
PRJNA448733	SAMN08873226	PortugueseWaterDog08	M	dog	breed dog	Portuguese Water Dog		TRUE
PRJNA448733	SAMN08873227	PortugueseWaterDog09	M	dog	breed dog	Portuguese Water Dog		TRUE
PRJNA448733	SAMN08873228	PortugueseWaterDog10	M	dog	breed dog	Portuguese Water Dog		TRUE
PRJNA448733	SAMN08873229	PortugueseWaterDog11	F	dog	breed dog	Portuguese Water Dog		TRUE
PRJNA288568	SAMN03801682	Pug05	M	dog	breed dog	Pug		TRUE
PRJNA288568	SAMN03801683	RhodesianRidgeback01	F	dog	breed dog	Rhodesian Ridgeback		TRUE
PRJEB16012	SAMEA4504822	RhodesianRidgeback02	F	dog	breed dog	Rhodesian Ridgeback		TRUE
PRJNA357866	SAMN06161404	RhodesianRidgeback04	F	dog	breed dog	Rhodesian Ridgeback		TRUE
PRJEB16012	SAMEA104091554	RR098	F	dog	breed dog	Rhodesian Ridgeback		TRUE
PRJNA683923	SAMN17046038	COMSTOCK424	F	dog	breed dog	Rottweiler		TRUE
PRJNA683923	SAMN17046039	COMSTOCK467	F	dog	breed dog	Rottweiler		TRUE
PRJNA683923	SAMN17046040	COMSTOCK605	F	dog	breed dog	Rottweiler		TRUE
PRJNA448733	SAMN08873243	165414_S20	F	dog	breed dog	Rottweiler		TRUE
PRJNA448733	SAMN08873244	168979_S18	M	dog	breed dog	Rottweiler		TRUE
PRJNA448733	SAMN08873245	171515_S19	M	dog	breed dog	Rottweiler		TRUE
PRJNA448733	SAMN08873246	AND10232010_S17	F	dog	breed dog	Rottweiler		TRUE
PRJNA448733	SAMN08873247	LEW02122013_S15	F	dog	breed dog	Rottweiler		TRUE
PRJNA288568	SAMN03801684	Rottweiler01	F	dog	breed dog	Rottweiler		TRUE	Rottweiler	Rottweiler	Rottweiler
PRJEB7735	SAMEA3121337	Rottweiler02	M	dog	breed dog	Rottweiler		TRUE
PRJNA263947	SAMN03323674	Rottweiler03	F	dog	breed dog	Rottweiler		TRUE
PRJNA448733	SAMN08873251	Rottweiler04	F	dog	breed dog	Rottweiler		TRUE
PRJNA448733	SAMN08873252	WS42321902_S16	F	dog	breed dog	Rottweiler		TRUE
PRJNA683923	SAMN17046041	4924	F	dog	breed dog	Rottweiler		TRUE
PRJNA683923	SAMN17046042	24713	M	dog	breed dog	Rottweiler		TRUE
PRJNA683923	SAMN17046043	26280	M	dog	breed dog	Rottweiler		TRUE
PRJNA683923	SAMN17046044	26295	F	dog	breed dog	Rottweiler		TRUE
PRJNA288568	SAMN03801685	SaintBernard01	F	dog	breed dog	Saint Bernard		TRUE	Saint Bernard	Saint Bernard	Saint Bernard
PRJNA263947	SAMN03580386	SaintBernard02	M	dog	breed dog	Saint Bernard		TRUE
PRJNA288568	SAMN03801686	Saluki01	F	dog	breed dog	Saluki		TRUE	Saluki	Saluki	Saluki
PRJNA288568	SAMN03801687	Saluki02	M	dog	breed dog	Saluki		TRUE
PRJEB16012	SAMEA4504825	Saluki03	M	dog	breed dog	Saluki		TRUE
PRJNA448733	SAMN08873258	Samoyed01	F	dog	breed dog	Samoyed		TRUE	Samoyed	Samoyed	Samoyed
PRJNA266585	SAMN03168388	Samoyed02	F	dog	breed dog	Samoyed		TRUE
PRJNA263947	SAMN03580401	ScottishDeerhound01	M	dog	breed dog	Scottish Deerhound		TRUE	Scottish Deerhound	Scottish Deerhound	Scottish Deerhound
PRJNA288568	SAMN03801688	ScottishTerrier01	F	dog	breed dog	Scottish Terrier		TRUE
PRJNA448733	SAMN08873262	ScottishTerrier02	M	dog	breed dog	Scottish Terrier		TRUE
PRJNA263947	SAMN03580394	ScottishTerrier03	F	dog	breed dog	Scottish Terrier		TRUE
PRJNA448733	SAMN08873264	ScottishTerrier04	F	dog	breed dog	Scottish Terrier		TRUE
PRJNA448733	SAMN08873266	ShetlandSheepdog01	F	dog	breed dog	Shetland Sheepdog		TRUE	Shetland Sheepdog	Shetland Sheepdog	Shetland Sheepdog
PRJNA263947	SAMN03580413	ShetlandSheepdog02	M	dog	breed dog	Shetland Sheepdog		TRUE
PRJEB16012	SAMEA104091573	SS004	F	dog	breed dog	Shetland Sheepdog		TRUE
PRJNA263947	SAMN05770194	CFA.107839	F	dog	breed dog	Shiba Inu		TRUE	Shiba Inu	Shiba Inu
PRJNA263947	SAMN04196861	ShibaInu01_B	M	dog	breed dog	Shiba Inu		TRUE
PRJNA448733	SAMN08873270	PER00751	M	dog	breed dog	Shih Tzu		TRUE	Shih Tzu
PRJEB16012	SAMEA4506885	Sloughi01	F	dog	breed dog	Sloughi		TRUE
PRJEB13468	SAMEA3928143	Sloughi02	M	dog	breed dog	Sloughi		TRUE
PRJEB16012	SAMEA4506888	Sloughi03	M	dog	breed dog	Sloughi		TRUE
PRJNA266585	SAMN03168392	Sloughi04	M	dog	breed dog	Sloughi		TRUE
PRJNA263947	SAMN03323670	SoftCoatedWheatenTerrier01	F	dog	breed dog	Soft Coated Wheaten Terrier		TRUE
PRJNA263947	SAMN03323671	SoftCoatedWheatenTerrier02	M	dog	breed dog	Soft Coated Wheaten Terrier		TRUE
PRJNA263947	SAMN03580410	SoftCoatedWheatenTerrier03	F	dog	breed dog	Soft Coated Wheaten Terrier		TRUE
PRJNA263947	SAMN03580411	SoftCoatedWheatenTerrier04	F	dog	breed dog	Soft Coated Wheaten Terrier		TRUE
PRJNA266585	SAMN03168380	SpanishGalgo01	F	dog	breed dog	Spanish Galgo		TRUE
PRJEB7903	SAMEA3164479	SpanishWaterDog01	M	dog	breed dog	Spanish Water Dog		TRUE
PRJNA263947	SAMN06159677	CFA.109669	F	dog	breed dog	Spinone Italiano		TRUE
PRJNA263947	SAMN06159675	CFA.107842	F	dog	breed dog	Standard Poodle		TRUE	Standard Poodle	Standard Poodle
PRJNA288568	SAMN03801691	StandardPoodle01	F	dog	breed dog	Standard Poodle		TRUE
PRJNA263947	SAMN03580380	StandardPoodle02	M	dog	breed dog	Standard Poodle		TRUE
PRJNA263947	SAMN03580408	StandardPoodle03	M	dog	breed dog	Standard Poodle		TRUE
PRJNA263947	SAMN06159669	CFA.107834	M	dog	breed dog	Standard Schnauzer		TRUE	Standard Schnauzer	Standard Schnauzer
PRJNA263947	SAMN06159687	CFA.118001	M	dog	breed dog	Standard Schnauzer		TRUE
PRJNA263947	SAMN06159688	CFA.118002	F	dog	breed dog	Standard Schnauzer		TRUE
PRJNA263947	SAMN03323676	StandardSchnauzer01	M	dog	breed dog	Standard Schnauzer		TRUE
PRJNA266585	SAMN03168387	SwedishLapphund01	F	dog	breed dog	Swedish Lapphund		TRUE	Swedish Lapphund
PRJNA192935	SAMN01974493	TibetanMastiff01	M	dog	breed dog	Tibetan Mastiff		TRUE				Tibetan Mastiff
PRJNA233638	SAMN02570458	TibetanMastiff02	M	dog	breed dog	Tibetan Mastiff		TRUE				Tibetan Mastiff
PRJNA233638	SAMN02585152	TibetanMastiff03	F	dog	breed dog	Tibetan Mastiff		TRUE				Tibetan Mastiff
PRJNA233638	SAMN02585153	TibetanMastiff04	F	dog	breed dog	Tibetan Mastiff		TRUE				Tibetan Mastiff
PRJNA233638	SAMN02585154	TibetanMastiff05	F	dog	breed dog	Tibetan Mastiff		TRUE				Tibetan Mastiff
PRJNA233638	SAMN02585155	TibetanMastiff06	M	dog	breed dog	Tibetan Mastiff		TRUE
PRJNA233638	SAMN02585156	TibetanMastiff07	M	dog	breed dog	Tibetan Mastiff		TRUE
PRJNA233638	SAMN02585157	TibetanMastiff08	F	dog	breed dog	Tibetan Mastiff		TRUE
PRJNA233638	SAMN02585158	TibetanMastiff09	F	dog	breed dog	Tibetan Mastiff		TRUE
PRJNA233638	SAMN02585159	TibetanMastiff10	F	dog	breed dog	Tibetan Mastiff		TRUE
PRJNA233638	SAMN02585160	TibetanMastiff11	F	dog	breed dog	Tibetan Mastiff		TRUE	Tibetan Mastiff	Tibetan Mastiff	Tibetan Mastiff
PRJNA263947	SAMN03580403	TibetanTerrier01	M	dog	breed dog	Tibetan Terrier		TRUE	Tibetan Terrier	Tibetan Terrier	Tibetan Terrier
PRJNA263947	SAMN03580406	TibetanTerrier02	M	dog	breed dog	Tibetan Terrier		TRUE
PRJNA288568	SAMN03801692	ToyPoodle01	F	dog	breed dog	Toy Poodle		TRUE
PRJEB12339	SAMEA3724570	Vizsla01	F	dog	breed dog	Vizsla		TRUE
PRJEB16012	SAMEA4506902	WE006	F	dog	breed dog	Weimaraner		TRUE	Weimaraner	Weimaraner
PRJNA288568	SAMN03801693	WestHighlandWhiteTerr01	F	dog	breed dog	West Highland White Terrier		TRUE				West Highland White Terrier
PRJNA448733	SAMN08873423	WestHighlandWhiteTerr02	F	dog	breed dog	West Highland White Terrier		TRUE				West Highland White Terrier
PRJNA263947	SAMN03580395	WestHighlandWhiteTerr03	M	dog	breed dog	West Highland White Terrier		TRUE				West Highland White Terrier
PRJNA263947	SAMN03580396	WestHighlandWhiteTerr04	F	dog	breed dog	West Highland White Terrier		TRUE				West Highland White Terrier
PRJNA263947	SAMN03580397	WestHighlandWhiteTerr05	F	dog	breed dog	West Highland White Terrier		TRUE				West Highland White Terrier
PRJNA263947	SAMN03580398	WestHighlandWhiteTerr06	F	dog	breed dog	West Highland White Terrier		TRUE
PRJNA448733	SAMN08873428	WestHighlandWhiteTerr08	F	dog	breed dog	West Highland White Terrier		TRUE
PRJNA448733	SAMN08873429	WestHighlandWhiteTerr09	F	dog	breed dog	West Highland White Terrier		TRUE
PRJEB16012	SAMEA4506901	WW174	F	dog	breed dog	West Highland White Terrier		TRUE
PRJEB16012	SAMEA4509489	WW362	M	dog	breed dog	West Highland White Terrier		TRUE
PRJEB16012	SAMEA104091561	WW558	F	dog	breed dog	West Highland White Terrier		TRUE
PRJEB16012	SAMEA4506886	Whippet01	M	dog	breed dog	Whippet		TRUE
PRJNA266585	SAMN03168385	MexicanHairless01	M	dog	breed dog	Xoloitzcuintli		TRUE
PRJNA232497	SAMN02485566	Xoloitzcuintli01	M	dog	breed dog	Xoloitzcuintli		TRUE
PRJNA396033	SAMN11526750	Adult1	M	dog	breed dog	Yorkshire Terrier		TRUE
PRJNA448733	SAMN08873450	BAN00041	M	dog	breed dog	Yorkshire Terrier		TRUE
PRJNA448733	SAMN08873451	BAN00079	M	dog	breed dog	Yorkshire Terrier		TRUE
PRJNA448733	SAMN08873452	BAN00127	F	dog	breed dog	Yorkshire Terrier		TRUE
PRJNA448733	SAMN08873453	BAN00133	M	dog	breed dog	Yorkshire Terrier		TRUE
PRJNA448733	SAMN08873454	BAN00136	M	dog	breed dog	Yorkshire Terrier		TRUE
PRJNA448733	SAMN08873456	BAN00183	F	dog	breed dog	Yorkshire Terrier		TRUE
PRJNA448733	SAMN08873457	BAN00235	M	dog	breed dog	Yorkshire Terrier		TRUE
PRJNA448733	SAMN08873458	BAN00283	M	dog	breed dog	Yorkshire Terrier		TRUE
PRJNA448733	SAMN08873459	BAN00289	M	dog	breed dog	Yorkshire Terrier		TRUE
PRJNA448733	SAMN08873447	BAN00315	M	dog	breed dog	Yorkshire Terrier		TRUE
PRJNA448733	SAMN08873460	BAN00368	M	dog	breed dog	Yorkshire Terrier		TRUE
PRJNA448733	SAMN08873461	BAN00380	M	dog	breed dog	Yorkshire Terrier		TRUE
PRJNA448733	SAMN08873462	BAN00437	F	dog	breed dog	Yorkshire Terrier		TRUE
PRJNA448733	SAMN08873463	BAN00449	M	dog	breed dog	Yorkshire Terrier		TRUE
PRJNA448733	SAMN08873464	BAN00461	M	dog	breed dog	Yorkshire Terrier		TRUE
PRJNA448733	SAMN08873465	PER00016	F	dog	breed dog	Yorkshire Terrier		TRUE
PRJNA448733	SAMN08873466	PER00018	M	dog	breed dog	Yorkshire Terrier		TRUE
PRJNA448733	SAMN08873467	PER00025	M	dog	breed dog	Yorkshire Terrier		TRUE
PRJNA448733	SAMN08873468	PER00061	F	dog	breed dog	Yorkshire Terrier		TRUE
PRJNA448733	SAMN08873469	PER00064	F	dog	breed dog	Yorkshire Terrier		TRUE
PRJNA448733	SAMN08873470	PER00075	F	dog	breed dog	Yorkshire Terrier		TRUE
PRJNA448733	SAMN08873471	PER00107	M	dog	breed dog	Yorkshire Terrier		TRUE
PRJNA448733	SAMN08873472	PER00138	M	dog	breed dog	Yorkshire Terrier		TRUE
PRJNA448733	SAMN08873474	PER00144	M	dog	breed dog	Yorkshire Terrier		TRUE
PRJNA448733	SAMN08873476	PER00204	F	dog	breed dog	Yorkshire Terrier		TRUE
PRJNA448733	SAMN08873477	PER00226	M	dog	breed dog	Yorkshire Terrier		TRUE
PRJNA448733	SAMN08873478	PER00259	F	dog	breed dog	Yorkshire Terrier		TRUE
PRJNA448733	SAMN08873479	PER00274	M	dog	breed dog	Yorkshire Terrier		TRUE
PRJNA448733	SAMN08873481	PER00314	F	dog	breed dog	Yorkshire Terrier		TRUE
PRJNA448733	SAMN08873484	PER00327	M	dog	breed dog	Yorkshire Terrier		TRUE
PRJNA448733	SAMN08873486	PER00361	M	dog	breed dog	Yorkshire Terrier		TRUE
PRJNA448733	SAMN08873488	PER00394	M	dog	breed dog	Yorkshire Terrier		TRUE
PRJNA448733	SAMN08873491	PER00425	M	dog	breed dog	Yorkshire Terrier		TRUE
PRJNA448733	SAMN08873448	PER00449	F	dog	breed dog	Yorkshire Terrier		TRUE
PRJNA448733	SAMN08873494	PER00454	M	dog	breed dog	Yorkshire Terrier		TRUE
PRJNA448733	SAMN08873495	PER00462	M	dog	breed dog	Yorkshire Terrier		TRUE
PRJNA448733	SAMN08873496	PER00465	M	dog	breed dog	Yorkshire Terrier		TRUE
PRJNA448733	SAMN08873497	PER00481	M	dog	breed dog	Yorkshire Terrier		TRUE
PRJNA448733	SAMN08873499	PER00550	M	dog	breed dog	Yorkshire Terrier		TRUE
PRJNA448733	SAMN08873500	PER00594	F	dog	breed dog	Yorkshire Terrier		TRUE
PRJNA448733	SAMN08873503	PER00606	M	dog	breed dog	Yorkshire Terrier		TRUE
PRJNA448733	SAMN08873504	PER00607	M	dog	breed dog	Yorkshire Terrier		TRUE
PRJNA448733	SAMN08873505	PER00622	M	dog	breed dog	Yorkshire Terrier		TRUE
PRJNA448733	SAMN08873508	PER00642	F	dog	breed dog	Yorkshire Terrier		TRUE
PRJNA448733	SAMN08873509	PER00646	F	dog	breed dog	Yorkshire Terrier		TRUE
PRJNA448733	SAMN08873510	PER00650	M	dog	breed dog	Yorkshire Terrier		TRUE
PRJNA448733	SAMN08873511	PER00658	M	dog	breed dog	Yorkshire Terrier		TRUE
PRJNA448733	SAMN08873512	PER00738	M	dog	breed dog	Yorkshire Terrier		TRUE
PRJNA448733	SAMN08873513	PER00739	F	dog	breed dog	Yorkshire Terrier		TRUE
PRJNA448733	SAMN08873515	PER00750	M	dog	breed dog	Yorkshire Terrier		TRUE
PRJNA448733	SAMN08873516	PER00758	F	dog	breed dog	Yorkshire Terrier		TRUE
PRJNA448733	SAMN08873517	PER00777	M	dog	breed dog	Yorkshire Terrier		TRUE
PRJNA448733	SAMN08873519	PER00816	M	dog	breed dog	Yorkshire Terrier		TRUE
PRJEB13468	SAMEA3928145	YorkshireTerrier01	M	dog	breed dog	Yorkshire Terrier		TRUE
PRJNA299099	SAMN04195509	YorkshireTerrier02	M	dog	breed dog	Yorkshire Terrier		TRUE	Yorkshire Terrier	Yorkshire Terrier	Yorkshire Terrier
PRJNA683923	SAMN17046051	MIXD000028	F	dog	other dog	mixed breed		TRUE
PRJNA683923	SAMN17046052	MIXD000007	M	dog	other dog	mixed breed		TRUE
PRJNA683923	SAMN17046053	MIXD000008	M	dog	other dog	mixed breed		TRUE
PRJNA683923	SAMN17046054	MIXD000009	F	dog	other dog	mixed breed		TRUE
PRJNA683923	SAMN17046055	MIXD000010	F	dog	other dog	mixed breed		TRUE
PRJNA683923	SAMN17046056	MIXD000011	M	dog	other dog	mixed breed		TRUE
PRJNA683923	SAMN17046057	MIXD000012	F	dog	other dog	mixed breed		TRUE
PRJNA683923	SAMN17046058	MIXD000013	F	dog	other dog	mixed breed		TRUE
PRJNA683923	SAMN17046059	MIXD000014	M	dog	other dog	mixed breed		TRUE
PRJNA683923	SAMN17046060	MIXD000015	F	dog	other dog	mixed breed		TRUE
PRJNA683923	SAMN17046061	MIXD000016	M	dog	other dog	mixed breed		TRUE
PRJNA683923	SAMN17046062	MIXD000017	F	dog	other dog	mixed breed		TRUE
PRJNA683923	SAMN17046063	MIXD000018	M	dog	other dog	mixed breed		TRUE
PRJNA683923	SAMN17046064	MIXD000019	M	dog	other dog	mixed breed		TRUE
PRJNA683923	SAMN17046065	MIXD000020	F	dog	other dog	mixed breed		TRUE
PRJNA683923	SAMN17046066	MIXD000021	F	dog	other dog	mixed breed		TRUE
PRJNA683923	SAMN17046067	MIXD000022	F	dog	other dog	mixed breed		TRUE
PRJNA683923	SAMN17046068	MIXD000023	F	dog	other dog	mixed breed		TRUE
PRJNA683923	SAMN17046069	MIXD000024	F	dog	other dog	mixed breed		TRUE
PRJNA683923	SAMN17046070	MIXD000025	M	dog	other dog	mixed breed		TRUE
PRJNA683923	SAMN17046071	MIXD000026	M	dog	other dog	mixed breed		TRUE
PRJNA683923	SAMN17046072	MIXD000027	F	dog	other dog	mixed breed		TRUE
PRJNA263947	SAMN06159686	CFA.118000	M	dog	other dog	mixed breed		TRUE
PRJEB16012	SAMEA104091572	GR1078	F	dog	other dog	mixed breed		TRUE
PRJEB16012	SAMEA104125075	LA2382	F	dog	other dog	mixed breed		TRUE
PRJEB16012	SAMEA4506893	MI016	F	dog	other dog	mixed breed		TRUE
PRJNA263947	SAMN04196846	MIX_KerryBlueTerrier_Beagle01	M	dog	other dog	mixed breed		TRUE
PRJNA203084	SAMN02144216	406434N	F	dog	other dog	unknown		TRUE
PRJNA448733	SAMN08873328	AF14-170_S13	M	dog	other dog	unknown		TRUE
PRJNA448733	SAMN08873339	BAN00143	F	dog	other dog	unknown		TRUE
PRJEB16012	SAMEA4509488	BH003	F	dog	other dog	unknown		TRUE
PRJEB16012	SAMEA104125119	JR0034	M	dog	other dog	unknown		TRUE
PRJNA448733	SAMN08873323	UnknownBreed10	F	dog	other dog	unknown		TRUE
PRJNA263947	SAMN04196851	UnknownBreed11	F	dog	other dog	unknown		TRUE
PRJNA299099	SAMN04195504	UnknownBreed12	M	dog	other dog	unknown		TRUE
PRJNA299099	SAMN04195507	UnknownBreed13	M	dog	other dog	unknown		TRUE
PRJNA233638	SAMN02585198	VillDog_China17	M	dog	other dog	unknown		TRUE
PRJNA233638	SAMN02585199	VillDog_China18	M	dog	other dog	unknown		TRUE
PRJNA233638	SAMN02585200	VillDog_China19	M	dog	other dog	unknown		TRUE
PRJNA233638	SAMN02585191	VillDog_China10	F	dog	village dog	Indigeneous - China, Kunming Dog		TRUE
PRJNA233638	SAMN02585192	VillDog_China11	F	dog	village dog	Indigeneous - China, Kunming Dog		TRUE
PRJNA233638	SAMN02585193	VillDog_China12	F	dog	village dog	Indigeneous - China, Kunming Dog		TRUE
PRJNA233638	SAMN02585194	VillDog_China13	F	dog	village dog	Indigeneous - China, Kunming Dog		TRUE
PRJNA233638	SAMN02585195	VillDog_China14	F	dog	village dog	Indigeneous - China, Kunming Dog		TRUE
PRJNA233638	SAMN02585196	VillDog_China15	M	dog	village dog	Indigeneous - China, Kunming Dog		TRUE
PRJNA233638	SAMN02585197	VillDog_China16	M	dog	village dog	Indigeneous - China, Kunming Dog		TRUE	Chinese Village Dog	Chinese Village Dog
PRJNA266585	SAMN03168352	ChineseIndigenousDog01	F	dog	village dog	Indigenous - China		TRUE				Indigenous - China
PRJNA266585	SAMN03168353	ChineseIndigenousDog02	M	dog	village dog	Indigenous - China		TRUE	Chinese Indigenous Dog			Indigenous - China
PRJNA266585	SAMN03168354	ChineseIndigenousDog03	F	dog	village dog	Indigenous - China		TRUE				Indigenous - China
PRJNA266585	SAMN03168355	ChineseIndigenousDog04	F	dog	village dog	Indigenous - China		TRUE
PRJNA266585	SAMN03168363	ChineseIndigenousDog05	M	dog	village dog	Indigenous - China		TRUE
PRJNA266585	SAMN03168364	ChineseIndigenousDog06	M	dog	village dog	Indigenous - China		TRUE
PRJNA266585	SAMN03168356	ChineseIndigenousDog07	F	dog	village dog	Indigenous - China		TRUE
PRJNA266585	SAMN03168358	ChineseIndigenousDog08	M	dog	village dog	Indigenous - China		TRUE
PRJNA266585	SAMN03168359	ChineseIndigenousDog09	M	dog	village dog	Indigenous - China		TRUE
PRJNA266585	SAMN03168361	ChineseIndigenousDog11	F	dog	village dog	Indigenous - China		TRUE
PRJNA266585	SAMN03168365	ChineseIndigenousDog12	M	dog	village dog	Indigenous - China		TRUE
PRJNA266585	SAMN03168366	ChineseIndigenousDog13	F	dog	village dog	Indigenous - China		TRUE
PRJNA266585	SAMN03168357	ChineseIndigenousDog15	M	dog	village dog	Indigenous - China		TRUE
PRJNA266585	SAMN03168373	IndigenousDogNigeria01	F	dog	village dog	Indigenous - Nigeria		TRUE
PRJNA266585	SAMN03168374	IndigenousDogNigeria02	F	dog	village dog	Indigenous - Nigeria		TRUE
PRJNA266585	SAMN03168375	IndigenousDogNigeria03	M	dog	village dog	Indigenous - Nigeria		TRUE
PRJNA266585	SAMN03168376	IndigenousDogNigeria04	M	dog	village dog	Indigenous - Nigeria		TRUE
PRJNA266585	SAMN03168368	IndigenousDogVietnam01	M	dog	village dog	Indigenous - Vietnam		TRUE
PRJNA266585	SAMN03168369	IndigenousDogVietnam02	M	dog	village dog	Indigenous - Vietnam		TRUE
PRJNA266585	SAMN03168370	IndigenousDogVietnam03	M	dog	village dog	Indigenous - Vietnam		TRUE
PRJNA266585	SAMN03168371	IndigenousDogVietnam04	M	dog	village dog	Indigenous - Vietnam		TRUE
PRJNA266585	SAMN03168372	IndigenousDogVietnam05	F	dog	village dog	Indigenous - Vietnam		TRUE
PRJEB2162	SAMEA1521940	VillDog_Australia01	F	dog	village dog	Village Dog - Aboriginal Camp Dog		TRUE
PRJNA192935	SAMN01974490	VillDog_China01	F	dog	village dog	Village Dog - China		TRUE				Village Dog - China
PRJNA192935	SAMN01974491	VillDog_China02	F	dog	village dog	Village Dog - China		TRUE				Village Dog - China
PRJNA233638	SAMN02585182	VillDog_China20	M	dog	village dog	Village Dog - China		TRUE
PRJNA233638	SAMN02585183	VillDog_China21	M	dog	village dog	Village Dog - China		TRUE
PRJNA233638	SAMN02585184	VillDog_China22	F	dog	village dog	Village Dog - China		TRUE
PRJNA233638	SAMN02585185	VillDog_China23	M	dog	village dog	Village Dog - China		TRUE
PRJNA233638	SAMN02585186	VillDog_China24	F	dog	village dog	Village Dog - China		TRUE
PRJNA233638	SAMN02585187	VillDog_China25	F	dog	village dog	Village Dog - China		TRUE
PRJNA233638	SAMN02585188	VillDog_China26	M	dog	village dog	Village Dog - China		TRUE
PRJNA233638	SAMN02585189	VillDog_China27	M	dog	village dog	Village Dog - China		TRUE
PRJNA233638	SAMN02585190	VillDog_China28	F	dog	village dog	Village Dog - China		TRUE
PRJNA233638	SAMN02585171	VillDog_China29	F	dog	village dog	Village Dog - China		TRUE
PRJNA233638	SAMN02585172	VillDog_China30	M	dog	village dog	Village Dog - China		TRUE
PRJNA233638	SAMN02585173	VillDog_China31	M	dog	village dog	Village Dog - China		TRUE
PRJNA233638	SAMN02585174	VillDog_China32	F	dog	village dog	Village Dog - China		TRUE
PRJNA233638	SAMN02585175	VillDog_China33	F	dog	village dog	Village Dog - China		TRUE
PRJNA233638	SAMN02585176	VillDog_China34	F	dog	village dog	Village Dog - China		TRUE
PRJNA233638	SAMN02585177	VillDog_China35	F	dog	village dog	Village Dog - China		TRUE
PRJNA233638	SAMN02585178	VillDog_China36	F	dog	village dog	Village Dog - China		TRUE
PRJNA233638	SAMN02585179	VillDog_China37	M	dog	village dog	Village Dog - China		TRUE
PRJNA233638	SAMN02585180	VillDog_China38	M	dog	village dog	Village Dog - China		TRUE
PRJNA233638	SAMN02585161	VillDog_China39	M	dog	village dog	Village Dog - China		TRUE
PRJNA233638	SAMN02585162	VillDog_China40	F	dog	village dog	Village Dog - China		TRUE
PRJNA233638	SAMN02585163	VillDog_China41	F	dog	village dog	Village Dog - China		TRUE
PRJNA233638	SAMN02585164	VillDog_China42	F	dog	village dog	Village Dog - China		TRUE
PRJNA233638	SAMN02585165	VillDog_China43	F	dog	village dog	Village Dog - China		TRUE
PRJNA233638	SAMN02585166	VillDog_China44	F	dog	village dog	Village Dog - China		TRUE
PRJNA233638	SAMN02585167	VillDog_China45	F	dog	village dog	Village Dog - China		TRUE
PRJNA233638	SAMN02585168	VillDog_China46	M	dog	village dog	Village Dog - China		TRUE
PRJNA233638	SAMN02585169	VillDog_China47	M	dog	village dog	Village Dog - China		TRUE
PRJNA233638	SAMN02585170	VillDog_China48	F	dog	village dog	Village Dog - China		TRUE
PRJNA232497	SAMN04851103	VillDog_China49	M	dog	village dog	Village Dog - China		TRUE
PRJNA232497	SAMN02485586	VillDog_India01	M	dog	village dog	Village Dog - India		TRUE
PRJNA232497	SAMN02485590	VillDog_India04	M	dog	village dog	Village Dog - India		TRUE
PRJNA232497	SAMN02485599	VillDog_Namibia02	F	dog	village dog	Village Dog - Namibia		TRUE
PRJNA232497	SAMN04851101	PT49	M	dog	village dog	Village Dog - Portugal		TRUE
PRJNA232497	SAMN02485604	VillDog_Portugal01	F	dog	village dog	Village Dog - Portugal		TRUE
PRJNA232497	SAMN02485605	VillDog_Portugal02	M	dog	village dog	Village Dog - Portugal		TRUE
PRJNA232497	SAMN02485606	VillDog_Qatar01	F	dog	village dog	Village Dog - Qatar		TRUE
PRJNA318403	SAMN04851099	Wolf39	F	wolf		Iberian Wolf (Canis lupus signatus)		TRUE	Iberian Wolf	Iberian Wolf
PRJNA255370	SAMN02921317	Wolf25	F	wolf		Red Wolf		TRUE	Red Wolf	Red Wolf
PRJNA192935	SAMN01974488	Wolf03	F	wolf		Wolf (Bryansk, Russia)		TRUE
PRJNA274504	SAMN03366711	ChineseWolf	F	wolf		Wolf (China)		TRUE
PRJNA255370	SAMN02921310	Minn_wolf	M	wolf		Wolf (Great Lakes, North America)		TRUE
PRJNA255370	SAMN02921311	Wolf19	M	wolf		Wolf (India)		TRUE
PRJNA448733	SAMN03652997	WolfTibetan01	M	wolf		Wolf (Inner Mongolia, Haerbing Zoo, Lowland)		TRUE
PRJNA448733	SAMN03653003	WolfTibetan02	F	wolf		Wolf (Inner Mongolia, Haerbing Zoo, Lowland)		TRUE
PRJNA255370	SAMN02921312	Wolf20	F	wolf		Wolf (Iran)		TRUE
PRJNA299506	SAMN04209256	Wolf40	F	wolf		Wolf (Isle Royale National Park, North America)		TRUE
PRJNA266585	SAMN03168394	Wolf31	F	wolf		Wolf (LiaoNing, China)		TRUE
PRJNA255370	SAMN02921314	mex_wolf	F	wolf		Wolf (Mexico, North America)		TRUE
PRJNA255370	SAMN02921316	Wolf24	F	wolf		Wolf (Portugal)		TRUE
PRJNA448733	SAMN03652998	WolfTibetan03	F	wolf		Wolf (Qinghai, Xining Zoo, Highland)		TRUE
PRJNA448733	SAMN03653001	WolfTibetan04	M	wolf		Wolf (Qinghai, Xining Zoo, Highland)		TRUE
PRJNA266585	SAMN03168396	Wolf34	M	wolf		Wolf (Shanxi, China)		TRUE
PRJNA255370	SAMN02921319	Wolf27	F	wolf		Wolf (Spain)		TRUE
PRJNA448733	SAMN03653004	WolfTibetan05	M	wolf		Wolf (Tibet, Luobulingka Zoo, Highland)		TRUE
PRJNA448733	SAMN03652999	WolfTibetan06	M	wolf		Wolf (Tibet, Luobulingka Zoo, Highland)		TRUE
PRJNA288568	SAMN03801694	Wolf08	M	wolf		Wolf (Unknown Locale)		TRUE
PRJEB16012	SAMEA104091563	WO001_895	F	wolf		Wolf (Unknown Locale)		TRUE
PRJEB16012	SAMEA104091564	WO002_732	M	wolf		Wolf (Unknown Locale)		TRUE
PRJEB16012	SAMEA104091565	WO003_636	F	wolf		Wolf (Unknown Locale)		TRUE
PRJNA361023	SAMN06219538	Wolf41	M	wolf		Wolf (Unknown Locale)		TRUE	Wolf	Wolf
PRJNA361023	SAMN06219539	Wolf42	F	wolf		Wolf (Unknown Locale)		TRUE
PRJNA448733	SAMN03653002	WolfTibetan08	M	wolf		Wolf (Xinjiang Duzhishan Garden, Lowland)		TRUE	Tibetan Wolf	Tibetan Wolf
PRJNA448733	SAMN03653000	WolfTibetan07	F	wolf		Wolf (Xinjiang Kalamaili Nature Reserve, Lowland)		TRUE
PRJNA266585	SAMN03168397	Wolf32	M	wolf		Wolf (Xinjiang, China)		TRUE
PRJNA266585	SAMN03168399	Wolf33	M	wolf		Wolf (Xinjiang, China)		TRUE
PRJNA266585	SAMN03168398	Wolf35	F	wolf		Wolf (Xinjiang, China)		TRUE	Grey Wolf	Grey Wolf
PRJNA266585	SAMN03168400	Wolf36	M	wolf		Wolf (Xinjiang, China)		TRUE
PRJNA255370	SAMN02921320	yellow_wolf	F	wolf		Wolf (Yellowstone, North America)		TRUE
PRJNA255370	SAMN02921321	Wolf29	M	wolf		Wolf (Yellowstone, North America)		TRUE
PRJNA255370	SAMN02921301	cal_coy	M	coyote		Coyote (California, North America)		TRUE	Coyote	Coyote

## Sheet: Table S2
Table S2. Global ancestry fractions inferred by supervised admixture analysis of Balto.
Reference Population	#	Ancestry Fraction	Standard Error
Siberian husky	21	0.3647	0.0287
Alaskan sled dog	3	0.3416	0.0339
Vietnamese village dog	5	0.1293	0.0185
Greenland sled dog	11	0.1045	0.0131
Tibetan mastiff	12	0.0587	0.0213

## Sheet: Table S3
Table S3. Homozygosity analysis and inbreeding coefficients.
Sample	Population	# RoH Segments	Genome in RoH (kb)	Average size of RoH (kb)	F(RoH)	F(MoM)	Missing sites
WolfTibetan08	Tibetan Wolf	13	4885.77	376	0	-0.26	2079338
cal_coy	Coyote	19	7298.38	384	0	-0.2	1475214
VillDog_China16	Chinese Village Dog	44	17037.3	387	0.01	-0.16	2712385
Wolf35	Grey Wolf	59	23860.3	404	0.01	-0.21	2746001
TibetanMastiff11	Tibetan Mastiff	67	25403.7	379	0.01	0.06	2125209
Wolf25	Red Wolf	68	25533.7	375	0.01	-0.16	1982861
AlaskanHusky01	Likely Siberian Husky	78	30245.5	388	0.01	0.09	2436510
Wolf41	Wolf	97	42882	442	0.02	-0.24	699578
Balto	Balto	105	39474	376	0.02	0.14	1536487
GreenlandSledDog5	Greenland Sled Dog	114	42150	370	0.02	0.43	2051170
AlaskanSledDog_Markle	Alaskan Sled Dog	142	59825	421	0.03	0.17	1285765
AlaskanHusky02	Likely Siberian Husky	153	60541.3	396	0.03	0.17	2816380
GreenlandSledDog1	Greenland Sled Dog	185	71747	388	0.03	0.42	1845491
AlaskanSledDog_Zorro	Alaskan Sled Dog	191	83177.3	435	0.04	0.16	1254987
ItalianGreyhound02	Italian Greyhound	220	87161.4	396	0.04	0.25	2373116
YorkshireTerrier02	Yorkshire Terrier	247	98403.2	398	0.04	0.2	1070800
AlaskanSledDog_Spot	Alaskan Sled Dog	237	102459	432	0.05	0.1	1031445
Jamthund01	Jamthund	247	101639	411	0.05	0.21	1644225
Jindo01	Jindo	266	114142	429	0.05	0.04	663098
Wolf39	Iberian Wolf	273	113921	417	0.05	0.02	729268
GreenlandSledDog7	Greenland Sled Dog	277	111704	403	0.05	0.37	1330147
GreenlandSledDog3	Greenland Sled Dog	284	112082	395	0.05	0.36	1318726
CarolinaDog01	Carolina Dog	270	125757	466	0.06	-0.02	752580
Elo01	Elo	316	131735	417	0.06	0.16	1524618
GreenlandSledDog9	Greenland Sled Dog	328	136115	415	0.06	0.37	1230993
BeardedCollie02	Bearded Collie	376	154290	410	0.07	0.38	1500973
MixedBreed07	Likely Siberian Husky Mix	462	223073	483	0.1	0.09	765233
FrenchBulldog01	French Bulldog	507	222243	438	0.1	0.34	1393019
AustralianCattleDog01	Australian Cattle Dog	512	228606	446	0.1	0.22	1196179
AfghanHound01	Afghan Hound	525	222849	424	0.1	0.36	1193138
Coonhound01	Coonhound	506	233897	462	0.11	0.19	608259
Rottweiler01	Rottweiler	522	232763	446	0.11	0.32	1231390
SaintBernard01	Saint Bernard	533	238192	447	0.11	0.28	1055969
Pomeranian01	Pomeranian	566	248621	439	0.11	0.25	862746
WE006	Weimaraner	586	254655	435	0.12	0.41	1550993
AR001	Australian Terrier	612	271024	443	0.12	0.28	1246642
GermanShepherd12	German Shepherd	615	271337	441	0.12	0.33	905417
Beagle01	Beagle	586	291854	498	0.13	0.15	467687
TibetanTerrier01	Tibetan Terrier	613	284509	464	0.13	0.19	653493
Bern_AlpineDachsbracke	Alpine Dachsbracke	622	277212	446	0.13	0.29	1074486
NovaScotiaDuckTollingRetriever01	Nova Scotia Duck Tolling Retriever	624	302819	485	0.14	0.25	722465
BelgianSheepdog01	Belgian Sheepdog	692	316862	458	0.14	0.34	922806
Bloodhound01	Bloodhound	696	308128	443	0.14	0.36	953151
EnglishSpringerSpaniel01	English Springer Spaniel	709	312264	440	0.14	0.39	920285
EntlebucherSennenhund08	Entlebucher Sennenhund	718	308882	430	0.14	0.46	1494141
Chihuahua01	Chihuahua	620	334319	539	0.15	0.18	478281
SiberianHusky01	Siberian Husky	637	333447	523	0.15	0.15	442363
Lowchen01_B	Lowchen	673	338954	504	0.15	0.2	622520
MA142	Belgian Malinois	684	328198	480	0.15	0.22	851883
GermanWirehairedPointer01	German Wirehaired Pointer	708	338324	478	0.15	0.29	665371
JackRussellTerrier03	Jack Russell Terrier	654	342461	524	0.16	0.19	359512
BorderCollie08	Border Collie	726	358221	493	0.16	0.27	575939
NorwegianElkhound02	Norwegian Elkhound	714	369860	518	0.17	0.24	659734
AlaskanMalamute01	Alaskan Malamute	774	379914	491	0.17	0.24	745228
ShetlandSheepdog01	Shetland Sheepdog	803	376325	469	0.17	0.4	814205
BlackRussianTerrier01	Black Russian Terrier	829	380185	459	0.17	0.32	552758
IrishWolfhound01	Irish Wolfhound	836	383347	459	0.17	0.44	905908
LabradorRetriever01	Labrador Retriever	875	419482	479	0.19	0.32	540517
Saluki01	Saluki	801	433793	542	0.2	0.21	452379
Keeshond01	Keeshond	851	444525	522	0.2	0.28	627493
DS043	German Shepherd	976	458868	470	0.21	0.43	1074737
CFA.107834	Standard Schnauzer	952	490190	515	0.22	0.3	519958
ScottishDeerhound01	Scottish Deerhound	1031	490768	476	0.22	0.45	672543
CFA.107842	Standard Poodle	934	498966	534	0.23	0.32	448663
DO242	Doberman Pinscher	1073	503005	469	0.23	0.45	575632
Samoyed01	Samoyed	986	539339	547	0.24	0.31	692914
BelgianTervuren11	Belgian Tervuren	997	537531	539	0.24	0.33	601255
CFA.107839	Shiba Inu	1030	536989	521	0.24	0.31	542612
Borzoi01	Borzoi	1004	552738	551	0.25	0.31	687977
LE_0812_HSA	Leonberger	1118	551941	494	0.25	0.4	634590
ChowChow02	Chow Chow	1044	569163	545	0.26	0.32	521098
CFA.107835	Dachshund	1055	567177	538	0.26	0.34	499127
Komondor01	Komondor	1104	577514	523	0.26	0.36	643276
CFA.118003	Basenji	1173	574005	489	0.26	0.48	617021
AiredaleTerrier02	Airedale Terrier	1197	571598	478	0.26	0.5	591150
ChineseCrested01	Chinese Crested	1147	587005	512	0.27	0.43	583114
EnglishMastiff01	English Mastiff	1012	622162	615	0.28	0.33	402112
BouvierDesFlandres01	Bouvier Des Flandres	1088	630101	579	0.29	0.36	596226
BostonTerrier01	Boston Terrier	1113	646754	581	0.29	0.37	644737
BerneseMountainDog02	Bernese Mountain Dog	1170	649161	555	0.29	0.39	675832
GreaterSwissMountainDog01	Greater Swiss Mountain Dog	1288	683311	531	0.31	0.46	742310
GreatDane01	Great Dane	1260	728532	578	0.33	0.42	438301
Pekingese01	Pekingese	1370	769267	562	0.35	0.42	468806
Boxer01	Boxer	1231	860651	699	0.39	0.47	417919
Bulldog01	Bulldog	1409	854092	606	0.39	0.5	477515
BullTerrier06	Bull Terrier	1620	959501	592	0.44	0.57	765935

## Sheet: Table S4
Table S4. Balto's genotypes for genetic variants underlying canine aesthetic phenotypes.
Locus	Phenotype and Variant	Trait	Pattern of Inheritance	DOI	Genomic Location		Gene	Normal Allele	Variant Allele	Balto's Genotype
D	Dilution: dilutes eumelanin to a lighter hue
D	splice variant	coat coloration	autosomal recessive	10.1093/jhered/esm021	25	48121642	MLPH	G	A	G	G
D	p.(Q235H)	coat coloration	autosomal recessive	10.1111/age.12632	25	48150787	MLPH	G	C	G	G
B	Liver: alters eumelanin to a brown hue
B	p.(C41S)	coat coloration	autosomal recessive	10.1007/s00335-001-2147-2	11	33317810	TYRP1	T	A	T	T
B	p.(Gln331*)	coat coloration	autosomal recessive	10.1007/s00335-001-2147-2	11	33326685	TYRP1	C	T	C	C
B	p.(P345del)	coat coloration	autosomal recessive	10.1007/s00335-001-2147-2	11	33326726	TYRP1	ACCT	A	ACCT	ACCT
Co	Cocoa: alters eumelanin to a deep brown hue
Co	p.(T807*)	coat coloration	autosomal recessive	10.3390/genes11060636	23	43969695	HPS3	G	A	G	G
E	Extension: controls location of eumelanin
E	Domino (sighthound type), p.(G78V)	coat patterning	epistasis series	10.1093/jhered/esq061	5	63695017	MC1R	C	A	C	C
E	Melanistic mask, p.(M264V)	coat patterning	epistasis series	10.1093/jhered/esg014	5	63694460	MC1R	T	C	C	T
E	Domino (northern type), p.(R301C)	coat patterning	epistasis series	10.1186/s40575-020-00095-7	5	63694349	MC1R	G	A	G	G
E	Recessive red, p.(R306*)	coat patterning	epistasis series	10.1007/s003350010005	5	63694334	MC1R	G	A	G	G
E	Recessive red, regulatory variant	coat patterning	epistasis series	10.1111/age.12660	5	63695679	MC1R	C	G	C	C
I	Red Intensity: influences shade of pheomelanin
I		coat coloration	associated marker	10.1371/journal.pone.0250579	2	74746906	lincRNA	T	A	A	A
I		coat coloration	associated marker	10.1371/journal.pone.0250579	15	29840789	intergenic	T	C	C	C
I		coat coloration	associated marker	10.1371/journal.pone.0250579	18	12910382	SLC264A	T	C	T	T
I		coat coloration	associated marker	10.1371/journal.pone.0250579	20	55850145	intergenic	T	C	C	T
I		coat coloration	associated marker	10.1371/journal.pone.0250579	21	10864834	TYR	G	A	G	G
A	Agouti Series:
A	Sable, p.(A82S)	coat patterning	epistasis series	10.1007/s00335-004-2445-6	24	23393510	ASIP	G	T	G	G
A	Sable, p.(R83H)	coat patterning	epistasis series	10.1007/s00335-004-2445-6	24	23393514	ASIP	G	A	G	G
A	Tan points, SINE insertion start	coat patterning	epistasis series	10.1093/jhered/est012	24	23365299	ASIP	T	insertion	TAATGTG	TAATGTG
A	Recessive black, p.(R96C)	coat patterning	epistasis series	10.1007/s00335-004-2377-1	24	23393552	ASIP	C	T	C	T
	Other Loci:
K	Dominant black, p.(G23del)	coat patterning	autosomal dominant	10.1534/genetics.107.074237	16	58965448	CBD103	TCCC	T	TCCC	TCCC
C	Curly coat, p.(R151W)	coat type	incomplete dominant	10.1126/science.1177808	27	2539211	KRT71	C	T	C	C
C	Curly coat, p.(S422Rfs)	coat type	unknown	10.1111/age.12743	27	2543231	KRT71	CTG	C	CTG	CTG
	Loss of double coat, regulatory variant	coat type	associated marker	10.3390/genes10050323	28	24860187	cis-regulatory	C	T	C	C
	Loss of double coat, regulatory variant	coat type	associated marker	10.3390/genes10050323	28	24870184	cis-regulatory	G	A	G	G
L	Long coat, p.(C95F)	coat type	autosomal recessive	10.1111/j.1365-2052.2006.01448.x	32	4509367	FGF5	G	T	G	G
	Blue eyes, marker	other	associated marker	10.1371/journal.pgen.1007648	18	44924848	ALX4	C	T	C	T

## Sheet: Table S5
Table S5 Genes or regions selected for neighbor-joining trees.
Selection	Gene / Region	Chromosome	Start	End	Notes
adaptiation to starch metabolism	MGAM	16	7120000	7440000
adaptation to high altitude hypoxia	EPAS1	10	48490000	48769999
selection in greenland sled dog	MAGI2	9	7610000	7759999
selection in siberian husky	CACNA1A	20	48780000	48979999
selection in greenland sled dog	MALRD1	2	4270000	4399999
selection in greenland sled dog	PPP2R2A	25	31140000	31329999	interacts with CACNA1C and AKT3
selection in greenland sled dog	AKT3	7	34690000	34969999	interacts with PPP2R2A
selection in greenland sled dog	JARID2	35	14450000	14649999
selection in siberian husky	ALX4	18	44930000	45279999	associated with blue eye color
selection in siberian husky	PMEL17	10	400000	749999	associated with merle coat pattern
selection in siberian husky	CWC27	2	50680000	50879999
aesthetic phenotype	MC1R	5	63694296	63695249	associated with coat pigmentation
aesthetic phenotype	ASIP	24	23338757	23393913	associated with coat pigmentation
aesthetic phenotype	cis-regulatory	28	24852538	24870897	associated with single-layer coats

## Sheet: Table S6
Table S6. Gene ontology for homozygous, missense variants from Balto.
Only one gene set was enriched in the analysis of common, likely functional variants. Analysis done using PANTHER Overrepresentation Test (Released 20210224) and GO Ontology database (DOI: 10.5281/zenodo.5228828 Released 2021-08-18). Parameters for analysis: (1) Reference gene list: Homo sapiens (all genes in database); (2) Test Type:FISHER; (3) Correction: FDR.
A. Enriched gene set (FDR<0.05)
GO biological process complete	Homo sapiens - REFLIST (20595)	# Input set genes	expected	over/ under	fold Enrichment	raw P-value	FDR
tissue development (GO:0009888)	1597	24	7.52	#ERROR!	3.19	3.11e-07	0.00489
B. Genes in enriched gene set
ATRX	Transcriptional regulator ATRX;ATRX;ortholog
KRT10	Keratin, type I cytoskeletal 10;KRT10;ortholog
PTER	Phosphotriesterase-related protein;PTER;ortholog
GCNT4	Beta-1,3-galactosyl-O-glycosyl-glycoprotein beta-1,6-N-acetylglucosaminyltransferase 4;GCNT4;ortholog
SEMA6B	Semaphorin-6B;SEMA6B;ortholog
THRB	Thyroid hormone receptor beta;THRB;ortholog
CPT1A	Carnitine O-palmitoyltransferase 1, liver isoform;CPT1A;ortholog
SEMA7A	Semaphorin-7A;SEMA7A;ortholog
SEC24B	Protein transport protein Sec24B;SEC24B;ortholog
TGM1	Protein-glutamine gamma-glutamyltransferase K;TGM1;ortholog
FRZB	Secreted frizzled-related protein 3;FRZB;ortholog
SHROOM3	Protein Shroom3;SHROOM3;ortholog
MYO9A	Unconventional myosin-IXa;MYO9A;ortholog
AP3B1	AP-3 complex subunit beta-1;AP3B1;ortholog
NF1	Neurofibromin;NF1;ortholog
TTN	Titin;TTN;ortholog
COL6A1	Collagen alpha-1(VI) chain;COL6A1;ortholog
TSPEAR	Thrombospondin-type laminin G domain and EAR repeat-containing protein;TSPEAR;ortholog
NEB	Nebulin;NEB;ortholog
POU2F3	POU domain, class 2, transcription factor 3;POU2F3;ortholog
GPAT4	Glycerol-3-phosphate acyltransferase 4;GPAT4;ortholog
TFCP2L1	Transcription factor CP2-like protein 1;TFCP2L1;ortholog
CCNT2	Cyclin-T2;CCNT2;ortholog
JAK2	Tyrosine-protein kinase JAK2;JAK2;ortholog

## Sheet: Table S7
Table S7. Gene set enrichment analysis of Balto's homozygous, missense variants for Human Phenotype Ontology terms.
Gene Set Name	Genes in Gene Set	Description	Genes in Overlap	k.K	p.value	FDR.q.value	Genes
HP_HIGH_PALATE	635	High palate	13	0.0205	3.98e-09	1.44e-05	ATRX, COL6A1, KIF7, MYO9A, NEB, NEK9, NF1, ORC1, PEX6, POLR1C, PSAT1, TCTN3, TTN
HP_ABNORMALITY_OF_THE_KNEE	324	Abnormality of the knee	10	0.0309	6e-09	1.44e-05	ATRX, COL6A1, KIF7, MYO9A, NEB, NF1, ORC1, PSAT1, TCTN3, UFSP2
HP_DECREASED_BODY_WEIGHT	1301	Decreased body weight	17	0.0131	1.13e-08	1.8e-05	ARV1, ATRX, COL6A1, JAK2, KIF7, KRT10, NEB, NF1, ORC1, PEX6, POLR1C, PSAT1, SYNJ1, TCTN3, TGM1, THRB, TTN
HP_ABNORMALITY_OF_PRENATAL_DEVELOPMENT_OR_BIRTH	850	Abnormality of prenatal development or birth	14	0.0165	1.5e-08	1.8e-05	ARV1, ATRX, COL6A1, CPT1A, JAK2, KIF7, MYO9A, NEB, NEK9, ORC1, PEX6, PSAT1, SYNJ1, TCTN3
HP_APLASIA_HYPOPLASIA_AFFECTING_BONES_OF_THE_AXIAL_SKELETON	799	Aplasia/hypoplasia affecting bones of the axial skeleton	13	0.0163	5.89e-08	5.67e-05	ATRX, COL6A1, KIF7, MYO9A, NEB, NEK9, NF1, ORC1, PEX6, POLR1C, PSAT1, TCTN3, TTN
HP_ABNORMALITY_OF_LOWER_LIMB_JOINT	595	Abnormality of lower limb joint	11	0.0185	1.88e-07	0.000129	AP3B1, ATRX, COL6A1, KIF7, MYO9A, NEB, NF1, ORC1, PSAT1, TCTN3, UFSP2
HP_ABNORMALITY_OF_THE_OUTER_EAR	1062	Abnormality of the outer ear	14	0.0132	2.29e-07	0.000138	AP3B1, ATRX, COL6A1, KIF7, MYO9A, NEB, NF1, ORC1, PEX6, POLR1C, PSAT1, TCTN3, TGM1, TTN
HP_ABNORMAL_LIP_MORPHOLOGY	919	Abnormal lip morphology	13	0.0141	2.92e-07	0.000149	AP3B1, ATRX, KCNE5, KIF7, NEB, NEK9, NF1, ORC1, POLR1C, PSAT1, TCTN3, TGM1, TSPEAR
HP_ABNORMAL_CONJUGATE_EYE_MOVEMENT	938	Abnormal conjugate eye movement	13	0.0139	3.67e-07	0.000149	ALG6, AP3B1, ATRX, COL6A1, KCNE5, KIF7, MYO9A, NF1, ORC1, PEX6, POLR1C, SYNJ1, TCTN3
HP_ABNORMAL_JAW_MORPHOLOGY	943	Abnormal jaw morphology	13	0.0138	3.9e-07	0.000149	ATRX, COL6A1, KIF7, MYO9A, NEB, NEK9, NF1, ORC1, PEX6, POLR1C, PSAT1, TCTN3, TTN
HP_ABNORMALITY_OF_FACIAL_SKELETON	1119	Abnormality of facial skeleton	14	0.0125	4.29e-07	0.000149	ATRX, COL6A1, KCNE5, KIF7, MYO9A, NEB, NEK9, NF1, ORC1, PEX6, POLR1C, PSAT1, TCTN3, TTN
HP_BOWING_OF_THE_LEGS	193	Bowing of the legs	7	0.0363	4.3e-07	0.000149	ATRX, KIF7, NEB, NF1, ORC1, TCTN3, UFSP2
HP_ABNORMAL_EYELID_MORPHOLOGY	1120	Abnormal eyelid morphology	14	0.0125	4.34e-07	0.000149	AP3B1, ARV1, ATRX, KCNE5, KIF7, NF1, ORC1, PEX6, POLR1C, PSAT1, SYNJ1, TCTN3, TGM1, TSPEAR
HP_ABNORMAL_PALATE_MORPHOLOGY	963	Abnormal palate morphology	13	0.0135	4.94e-07	0.000154	ATRX, COL6A1, KIF7, MYO9A, NEB, NEK9, NF1, ORC1, PEX6, POLR1C, PSAT1, TCTN3, TTN
HP_ABNORMALITY_OF_THE_NECK	543	Abnormality of the neck	10	0.0184	7.25e-07	0.000186	ATRX, COL6A1, KIF7, NEB, NEK9, NF1, PEX6, POLR1C, PSAT1, TTN
HP_ABNORMAL_JOINT_MORPHOLOGY	1001	Abnormal joint morphology	13	0.013	7.61e-07	0.000186	AP3B1, ATRX, COL6A1, FRZB, KIF7, MYO9A, NEB, NF1, ORC1, PEX6, PSAT1, TCTN3, UFSP2
HP_ABNORMALITY_OF_THE_DENTITION	839	Abnormality of the dentition	12	0.0143	7.71e-07	0.000186	AP3B1, ARV1, ATRX, KCNE5, KIF7, NF1, ORC1, PEX6, POLR1C, SYNJ1, TGM1, TSPEAR
HP_ABNORMAL_TENDON_MORPHOLOGY	696	Abnormal tendon morphology	11	0.0158	8.77e-07	0.000201	ATRX, COL6A1, MYO9A, NEB, NEK9, ORC1, PEX6, PSAT1, TCTN3, TGM1, TTN
HP_ABNORMALITY_OF_THE_PALPEBRAL_FISSURES	710	Abnormality of the palpebral fissures	11	0.0155	1.06e-06	0.000223	AP3B1, ARV1, ATRX, KCNE5, KIF7, NF1, ORC1, PEX6, POLR1C, SYNJ1, TSPEAR
HP_FUNCTIONAL_MOTOR_DEFICIT	448	Functional motor deficit	9	0.0201	1.32e-06	0.000257	ARV1, ATRX, COL6A1, JAK2, MYO9A, NEB, PEX6, SYNJ1, TTN
HP_APLASIA_HYPOPLASIA_INVOLVING_THE_SKELETON	1053	Aplasia/hypoplasia involving the skeleton	13	0.0123	1.33e-06	0.000257	ATRX, COL6A1, KIF7, MYO9A, NEB, NEK9, NF1, ORC1, PEX6, POLR1C, PSAT1, TCTN3, TTN
HP_ABNORMAL_RESPIRATORY_SYSTEM_PHYSIOLOGY	1239	Abnormal respiratory system physiology	14	0.0113	1.43e-06	0.000264	ATRX, COL6A1, JAK2, KIF7, MYO9A, NEB, NEK9, NF1, ORC1, PEX6, POLR1C, PSAT1, TCTN3, TTN
HP_ABNORMALITY_OF_THE_CALF	243	Abnormality of the calf	7	0.0288	2e-06	0.000344	ATRX, KIF7, NEB, NF1, ORC1, TCTN3, UFSP2
HP_ABNORMAL_HAIR_MORPHOLOGY	1100	Abnormal hair morphology	13	0.0118	2.16e-06	0.000358	AP3B1, ATRX, KCNE5, KIF7, KRT10, NEK9, NF1, ORC1, PEX6, POLR1C, PSAT1, TCTN3, TGM1
HP_FEEDING_DIFFICULTIES	945	Feeding difficulties	12	0.0127	2.64e-06	0.000424	ARV1, ATRX, COL6A1, CPT1A, KIF7, MYO9A, NEB, ORC1, PEX6, PSAT1, SYNJ1, TCTN3
HP_ABNORMALITY_OF_COORDINATION	1002	Abnormality of coordination	14	0.014	1.14e-07	9.1e-05	ALG6, APP, ARV1, COL6A1, KIF7, MYO9A, NEB, NF1, PEX6, POLR1C, SEMA6B, SYNJ1, TCTN3, TTN
HP_PRENATAL_MOVEMENT_ABNORMALITY	198	Prenatal movement abnormality	7	0.0354	5.11e-07	0.000154	ARV1, COL6A1, MYO9A, NEB, NEK9, PSAT1, SYNJ1
HP_THICKENED_SKIN	406	Thickened skin	9	0.0222	5.85e-07	0.000165	COL14A1, COL6A1, KRT10, NEK9, NF1, PEX6, PSAT1, TGM1, TTN
HP_LIMB_JOINT_CONTRACTURE	347	Limb joint contracture	8	0.0231	1.91e-06	0.00034	COL6A1, MYO9A, NEB, ORC1, PEX6, PSAT1, TCTN3, TTN
HP_HAMARTOMA	75	Hamartoma	5	0.0667	1.04e-06	0.000223	KIF7, KRT10, NEK9, NF1, TCTN3

## Sheet: Table S8
			Summary statistics						Wilcox test (one-sided)
Measure	Class	# dogs	mean	median	Q25	Q75	min	max	W	p
% rare variants that are constrained	breeds	64	0.0249312	0.02395	0.02295	0.025125	0.0195	0.0918	0	0.00188703
	working sled dogs	3	0.0161	0.0164	0.0159	0.01645	0.0154	0.0165
% rare variants that are missense	breeds	64	0.00625	0.00555	0.004975	0.0061	0.0033	0.0543	2	0.0022785
	working sled dogs	3	0.00306667	0.003	0.0028	0.0033	0.0026	0.0036

## Sheet: Table S9
Table S9. Number of raw reads produced per library, and coverage of the CanFam3.1 reference assembly contributed by each library.
Library	Raw reads	Coverage (X)
HM246-1	73548357	1.17
HM246-2	77686687	1.5
HM246-3	82226350	1.57
HM246-4	81795228	1.61
HM246-5	80835128	1.55
HM246-6	85016589	1.63
HM246-7	77300103	1.48
HM246-8	102881349	1.9
HM246-90	78125720	1.49
HM246-10	79723772	1.63
HM246-11	76654529	1.53
HM246-12	78848848	1.55
HM246-13	77387389	1.51
HM246-14	78626599	1.53
HM246-15	78730961	1.48
HM246-16	73598730	1.46
HM246-17	81381254	1.54
HM246-18	73285698	1.19
HM246-19	62533223	0.96
HM246-20	76844626	1.27
HM246-21	59686299	0.92
HM246-22	57391223	1.02
HM246-23	65490237	1.12
HM246-24	55644706	0.96
HM246-25	50182145	0.84
HM247-1	67264258	1.15
HM247-2	70607210	1.24
HM247-3	72948152	1.25
HM247-4	60930328	1.09
HM247-50	68042397	1.24
HM247-61	64565365	1.22
HM247-72	59969523	1.11

## Sheet: Table S10
Table S#READMAPS#. Balto alignment metrics and quality statistics from Qualimap and samtools.
CanFam3.1 Scaffolds	Qualimap output								samtools	Size of file (G)
	# reads	# mapped	% mapped	min length	max length	mean length	duplicated	mean coverage ∓ SD	mean depth
all scaffolds	1600922143	1496750013	0.9349	28	187	67.98	0.2953	42.9 ∓ 677.5	42.68	62
chromosomes only	1414002005	1412381676	0.9989	30	187	69.89	0.3037	40.4 ∓ 677.2	40.28	56

[truncated: 2 more sheets: Table S11, Table S12]
